# Supplementary material for: PcWRKY1 Represses Transcription of Yellow Stripe‐Like 3 (PcYSL3) to Negatively Regulate Radial Cadmium Transport in Poplar Stems
Source: Adv Sci (Weinh). 2024 Nov 11;12(1):2405492. doi: 10.1002/advs.202405492 (PMC11714223; doi:10.1002/advs.202405492)
Supplement: Supplementary file 2 — Supporting Information [file ADVS-12-2405492-s001.xlsx]

## Sheet: Table S1
Table S1 Significantly differentially expressed genes, their clustering and categories in the wood of P. × canescens treated with 50 μM Cd for 0, 6, 12, 36, and 72 h, respectively.
Gene ID	Log2FC (6 h vs 0 h)	FDR (6 h vs 0 h)	Log2FC (12 h vs 0 h )	FDR (12 h vs 0 h)	Log2FC (36 h vs 0 h)	FDR (36 h vs 0 h)	Log2FC (72 h vs 0 h)	FDR (72 h vs 0 h)	Clustering	BinCode	BinName	Description
Potri.004G102100							1.21836	9.21793e-05	Clustr 9	1	PS	'(at5g38660 : 333.0) mutant has Altered acclimation responses;; ACCLIMATION OF PHOTOSYNTHESIS TO ENVIRONMENT (APE1); CONTAINS InterPro DOMAIN/s: Protein of unknown function DUF2854 (InterPro:IPR021275), Proteasome maturation factor UMP1 (InterPro:IPR008012); BEST Arabidopsis thaliana protein match is: Proteasome maturation factor UMP1 (TAIR:AT5G38650.1). & (loc_os08g27010.1 : 327.0) no descriptio…
Potri.001G210000			-1.07666	0.00281651					Clustr 3	1.1.1.1	PS.lightreaction.photosystem II.LHC-II	'(at1g15820 : 442.0) Lhcb6 protein (Lhcb6), light harvesting complex of photosystem II.; light harvesting complex photosystem II subunit 6 (LHCB6); FUNCTIONS IN: chlorophyll binding; INVOLVED IN: photosynthesis, nonphotochemical quenching; LOCATED IN: in 7 components; EXPRESSED IN: 24 plant structures; EXPRESSED DURING: 14 growth stages; CONTAINS InterPro DOMAIN/s: Chlorophyll A-B binding protein…
Potri.006G099500			-3.51486	7.38976e-73	-1.24127	0.00272855			Clustr 3	1.1.1.1	PS.lightreaction.photosystem II.LHC-II	'(loc_os07g37240.1 : 478.0) no description available & (at5g01530 : 475.0) light harvesting complex photosystem II (LHCB4.1); FUNCTIONS IN: chlorophyll binding; INVOLVED IN: response to blue light, response to red light, response to far red light, photosynthesis; LOCATED IN: in 6 components; EXPRESSED IN: 27 plant structures; EXPRESSED DURING: 14 growth stages; CONTAINS InterPro DOMAIN/s: Chlorop…
Potri.011G079500			-2.96806	9.5092e-20	-1.81495	3.40994e-10			Clustr 3	1.1.1.1	PS.lightreaction.photosystem II.LHC-II	'(p27493|cb22_tobac : 507.0) Chlorophyll a-b binding protein 21, chloroplast precursor (LHCII type I CAB-21) (LHCP) - Nicotiana tabacum (Common tobacco) & (at2g34430 : 485.0) Photosystem II type I chlorophyll a/b-binding protein; light-harvesting chlorophyll-protein complex II subunit B1 (LHB1B1); FUNCTIONS IN: chlorophyll binding; INVOLVED IN: photosynthesis, light harvesting in photosystem II, …
Potri.016G115200			-1.25248	1.91197e-05	-1.16362	0.000695931			Clustr 3	1.1.1.1	PS.lightreaction.photosystem II.LHC-II	'(at5g01530 : 452.0) light harvesting complex photosystem II (LHCB4.1); FUNCTIONS IN: chlorophyll binding; INVOLVED IN: response to blue light, response to red light, response to far red light, photosynthesis; LOCATED IN: in 6 components; EXPRESSED IN: 27 plant structures; EXPRESSED DURING: 14 growth stages; CONTAINS InterPro DOMAIN/s: Chlorophyll A-B binding protein (InterPro:IPR001344); BEST Ar…
Potri.005G239200			-2.06044	9.44673e-07	-1.8057	3.64567e-05			Clustr 3	1.1.1.1	PS.lightreaction.photosystem II.LHC-II	'(p08222|cb22_cucsa : 314.0) Chlorophyll a-b binding protein of LHCII type 1 (Chlorophyll a-b binding protein of LHCII type I) (CAB) (LHCP) (Fragment) - Cucumis sativus (Cucumber) & (loc_os01g41710.2 : 310.0) no description available & (at2g34420 : 296.0) Photosystem II type I chlorophyll a/b-binding protein; photosystem II light harvesting complex gene B1B2 (LHB1B2); FUNCTIONS IN: chlorophyll bi…
Potri.005G239300			-3.58948	3.46299e-05	-2.24516	1.49392e-06			Clustr 3	1.1.1.1	PS.lightreaction.photosystem II.LHC-II	'(p08221|cb21_cucsa : 484.0) Chlorophyll a-b binding protein of LHCII type I, chloroplast precursor (CAB) (LHCP) (Fragment) - Cucumis sativus (Cucumber) & (at2g34430 : 471.0) Photosystem II type I chlorophyll a/b-binding protein; light-harvesting chlorophyll-protein complex II subunit B1 (LHB1B1); FUNCTIONS IN: chlorophyll binding; INVOLVED IN: photosynthesis, light harvesting in photosystem II, …
Potri.002G221400			-1.85469	1.38387e-07					Clustr 3	1.1.1.1	PS.lightreaction.photosystem II.LHC-II	'(p27518|cb21_goshi : 513.0) Chlorophyll a-b binding protein 151, chloroplast precursor (LHCII type II CAB-151) (LHCP) - Gossypium hirsutum (Upland cotton) & (at2g05070 : 504.0) Encodes Lhcb2.2. Belongs to the Lhc super-gene family encodes the light-harvesting chlorophyll a/b-binding (LHC) proteins that constitute the antenna system of the photosynthetic apparatus.; photosystem II light harvestin…
Potri.011G126700			-3.2572	3.40806e-16	-1.04477	0.000289008	-1.10638	2.62452e-05	Clustr 3	1.1.1.1	PS.lightreaction.photosystem II.LHC-II	'(at5g54270 : 457.0) Lhcb3 protein is a component of the main light harvesting chlorophyll a/b-protein complex of Photosystem II (LHC II).; light-harvesting chlorophyll B-binding protein 3 (LHCB3); FUNCTIONS IN: structural molecule activity; INVOLVED IN: photosynthesis; LOCATED IN: light-harvesting complex, thylakoid, chloroplast thylakoid membrane, chloroplast; EXPRESSED IN: 24 plant structures;…
Potri.019G063100			-1.71256	3.89564e-14					Clustr 3	1.1.1.1	PS.lightreaction.photosystem II.LHC-II	'(at4g10340 : 298.0) photosystem II encoding the light-harvesting chlorophyll a/b binding protein CP26 of the antenna system of the photosynthetic apparatus; light harvesting complex of photosystem II 5 (LHCB5); FUNCTIONS IN: chlorophyll binding; INVOLVED IN: response to blue light, response to red light, response to far red light, photosynthesis, nonphotochemical quenching; LOCATED IN: in 9 comp…
Potri.014G165100			-2.49275	0.000653588			1.55732	0.00048074	Clustr 3	1.1.1.1	PS.lightreaction.photosystem II.LHC-II	'(p27518|cb21_goshi : 517.0) Chlorophyll a-b binding protein 151, chloroplast precursor (LHCII type II CAB-151) (LHCP) - Gossypium hirsutum (Upland cotton) & (at2g05100 : 509.0) Lhcb2.1 protein encoding a subunit of the light harvesting complex II. Member of a gene family with high degree of sequence similarity. Initially LHCB2.3 was considered as a separate gene but appears to be an allele of LH…
Potri.001G407100			-2.97749	2.03712e-17			1.00093	0.00158561	Clustr 3	1.1.1.1	PS.lightreaction.photosystem II.LHC-II	'(at5g54270 : 485.0) Lhcb3 protein is a component of the main light harvesting chlorophyll a/b-protein complex of Photosystem II (LHC II).; light-harvesting chlorophyll B-binding protein 3 (LHCB3); FUNCTIONS IN: structural molecule activity; INVOLVED IN: photosynthesis; LOCATED IN: light-harvesting complex, thylakoid, chloroplast thylakoid membrane, chloroplast; EXPRESSED IN: 24 plant structures;…
Potri.008G067300	-1.00436	0.0006785	-1.46075	1.21763e-08			1.13052	4.43219e-08	Clustr 3	1.1.1.1	PS.lightreaction.photosystem II.LHC-II	'(at2g40100 : 434.0) Lhcb4:3 protein (Lhcb4.3, light harvesting complex of photosystem II; light harvesting complex photosystem II (LHCB4.3); CONTAINS InterPro DOMAIN/s: Chlorophyll A-B binding protein (InterPro:IPR001344); BEST Arabidopsis thaliana protein match is: light harvesting complex photosystem II (TAIR:AT3G08940.2). & (loc_os07g37240.1 : 381.0) no description available & (q93wd2|cb29_ch…
Potri.003G020400			-2.38468	5.9922e-06			1.07073	0.013255	Clustr 3	1.1.1.1	PS.lightreaction.photosystem II.LHC-II	'(at1g15820 : 438.0) Lhcb6 protein (Lhcb6), light harvesting complex of photosystem II.; light harvesting complex photosystem II subunit 6 (LHCB6); FUNCTIONS IN: chlorophyll binding; INVOLVED IN: photosynthesis, nonphotochemical quenching; LOCATED IN: in 7 components; EXPRESSED IN: 24 plant structures; EXPRESSED DURING: 14 growth stages; CONTAINS InterPro DOMAIN/s: Chlorophyll A-B binding protein…
Potri.010G052000			-2.13986	3.13125e-12					Clustr 3	1.1.1.2	PS.lightreaction.photosystem II.PSII polypeptide subunits	'(p80470|psby_spiol : 134.0) Photosystem II core complex proteins psbY, chloroplast precursor (L-arginine-metabolizing enzyme) (L-AME) [Contains: Photosystem II protein psbY-1 (psbY-A1); Photosystem II protein psbY-2 (psbY-A2)] - Spinacia oleracea (Spinach) & (at1g67740 : 114.0) PsbY precursor (psbY) mRNA. This single nuclear gene is imported into the chloroplasts where it is processed into two i…
Potri.005G130400			-1.88021	6.30957e-13					Clustr 3	1.1.1.2	PS.lightreaction.photosystem II.PSII polypeptide subunits	'(q40459|psbo_tobac : 571.0) Oxygen-evolving enhancer protein 1, chloroplast precursor (OEE1) (33 kDa subunit of oxygen evolving system of photosystem II) (OEC 33 kDa subunit) (33 kDa thylakoid membrane protein) - Nicotiana tabacum (Common tobacco) & (at3g50820 : 537.0) Encodes a protein which is an extrinsic subunit of photosystem II and which has been proposed to play a central role in stabiliz…
Potri.005G256600			-2.53145	8.44689e-09	-2.42165	1.55658e-05	-2.56268	1.05232e-09	Clustr 2	1.1.1.2	PS.lightreaction.photosystem II.PSII polypeptide subunits	'(at1g76450 : 274.0) Photosystem II reaction center PsbP family protein; FUNCTIONS IN: calcium ion binding; INVOLVED IN: photosynthesis; LOCATED IN: thylakoid, thylakoid lumen, chloroplast thylakoid membrane, chloroplast thylakoid lumen, chloroplast; EXPRESSED IN: 23 plant structures; EXPRESSED DURING: 14 growth stages; CONTAINS InterPro DOMAIN/s: Photosystem II oxygen evolving complex protein Ps…
Potri.011G031300			-1.90216	4.47215e-09					Clustr 3	1.1.1.2	PS.lightreaction.photosystem II.PSII polypeptide subunits	'(p12301|psbq_spiol : 274.0) Oxygen-evolving enhancer protein 3, chloroplast precursor (OEE3) (16 kDa subunit of oxygen evolving system of photosystem II) (OEC 16 kDa subunit) - Spinacia oleracea (Spinach) & (at4g05180 : 273.0) Encodes the PsbQ subunit of the oxygen evolving complex of photosystem II.; photosystem II subunit Q-2 (PSBQ-2); FUNCTIONS IN: calcium ion binding; INVOLVED IN: peptidyl-c…
Potri.001G256900			-1.24084	0.00177881					Clustr 3	1.1.1.2	PS.lightreaction.photosystem II.PSII polypeptide subunits	'(at1g51400 : 89.7) Photosystem II 5 kD protein; FUNCTIONS IN: molecular_function unknown; INVOLVED IN: response to UV-B, response to wounding, response to ozone; LOCATED IN: chloroplast thylakoid membrane, chloroplast thylakoid lumen, chloroplast photosystem II; EXPRESSED IN: 22 plant structures; EXPRESSED DURING: 13 growth stages; BEST Arabidopsis thaliana protein match is: photosystem II subun…
Potri.007G033700			-2.33016	6.09427e-19					Clustr 3	1.1.1.2	PS.lightreaction.photosystem II.PSII polypeptide subunits	'(q40459|psbo_tobac : 573.0) Oxygen-evolving enhancer protein 1, chloroplast precursor (OEE1) (33 kDa subunit of oxygen evolving system of photosystem II) (OEC 33 kDa subunit) (33 kDa thylakoid membrane protein) - Nicotiana tabacum (Common tobacco) & (loc_os01g31690.1 : 536.0) no description available & (at3g50820 : 528.0) Encodes a protein which is an extrinsic subunit of photosystem II and whic…
Potri.018G065200			-1.47477	0.00080153					Clustr 3	1.1.1.2	PS.lightreaction.photosystem II.PSII polypeptide subunits	'(at2g06520 : 100.0) Encodes a protein with sequence similarity to the spinach photosystem II subunit PsbX.; photosystem II subunit X (PSBX); FUNCTIONS IN: molecular_function unknown; INVOLVED IN: photosynthesis; LOCATED IN: chloroplast thylakoid membrane; EXPRESSED IN: 22 plant structures; EXPRESSED DURING: 13 growth stages; CONTAINS InterPro DOMAIN/s: Photosystem II protein PsbX (InterPro:IPR00…
Potri.004G031500			-1.59541	0.0014382					Clustr 3	1.1.1.2	PS.lightreaction.photosystem II.PSII polypeptide subunits	'(p12301|psbq_spiol : 262.0) Oxygen-evolving enhancer protein 3, chloroplast precursor (OEE3) (16 kDa subunit of oxygen evolving system of photosystem II) (OEC 16 kDa subunit) - Spinacia oleracea (Spinach) & (at4g05180 : 259.0) Encodes the PsbQ subunit of the oxygen evolving complex of photosystem II.; photosystem II subunit Q-2 (PSBQ-2); FUNCTIONS IN: calcium ion binding; INVOLVED IN: peptidyl-c…
Potri.005G206700			-1.67164	3.06913e-07					Clustr 3	1.1.1.2	PS.lightreaction.photosystem II.PSII polypeptide subunits	'(q9slq8|psbp_cucsa : 414.0) Oxygen-evolving enhancer protein 2, chloroplast precursor (OEE2) (23 kDa subunit of oxygen evolving system of photosystem II) (OEC 23 kDa subunit) (23 kDa thylakoid membrane protein) (OEC23) - Cucumis sativus (Cucumber) & (at1g06680 : 397.0) Encodes a 23 kD extrinsic protein that is part of photosystem II and participates in the regulation of oxygen evolution.; photos…
Potri.011G142300			-1.57855	3.7069e-07					Clustr 3	1.1.1.2	PS.lightreaction.photosystem II.PSII polypeptide subunits	'(q40519|psbr_tobac : 157.0) Photosystem II 10 kDa polypeptide, chloroplast precursor (PII10) - Nicotiana tabacum (Common tobacco) & (at1g79040 : 146.0) Encodes for the 10 kDa PsbR subunit of photosystem II (PSII). This subunit appears to be involved in the stable assembly of PSII, particularly that of the oxygen-evolving complex subunit PsbP. Mutants defective in this gene have reduced amounts o…
Potri.001G438800			-1.12317	0.000839211	-1.12002	0.0360949			Clustr 3	1.1.1.2	PS.lightreaction.photosystem II.PSII polypeptide subunits	'(q40519|psbr_tobac : 177.0) Photosystem II 10 kDa polypeptide, chloroplast precursor (PII10) - Nicotiana tabacum (Common tobacco) & (at1g79040 : 170.0) Encodes for the 10 kDa PsbR subunit of photosystem II (PSII). This subunit appears to be involved in the stable assembly of PSII, particularly that of the oxygen-evolving complex subunit PsbP. Mutants defective in this gene have reduced amounts o…
Potri.009G052500							-2.10842	1.44577e-06	Clustr 3	1.1.1.2	PS.lightreaction.photosystem II.PSII polypeptide subunits	'(at1g51400 : 93.6) Photosystem II 5 kD protein; FUNCTIONS IN: molecular_function unknown; INVOLVED IN: response to UV-B, response to wounding, response to ozone; LOCATED IN: chloroplast thylakoid membrane, chloroplast thylakoid lumen, chloroplast photosystem II; EXPRESSED IN: 22 plant structures; EXPRESSED DURING: 13 growth stages; BEST Arabidopsis thaliana protein match is: photosystem II subun…
Potri.002G056300					-1.37528	0.0350518			Clustr 8	1.1.1.2	PS.lightreaction.photosystem II.PSII polypeptide subunits	'(at1g03600 : 193.0) PSB27; FUNCTIONS IN: molecular_function unknown; INVOLVED IN: photosystem II repair; LOCATED IN: thylakoid, chloroplast thylakoid membrane, chloroplast thylakoid lumen, chloroplast photosystem II, chloroplast; EXPRESSED IN: 23 plant structures; EXPRESSED DURING: 13 growth stages; Has 273 Blast hits to 273 proteins in 82 species: Archae - 0; Bacteria - 114; Metazoa - 0; Fungi …
Potri.005G218800			-1.16239	0.00334801			1.30807	5.3569e-05	Clustr 3	1.1.1.2	PS.lightreaction.photosystem II.PSII polypeptide subunits	'(q41387|psbw_spiol : 135.0) Photosystem II reaction center W protein, chloroplast precursor (PSII 6.1 kDa protein) - Spinacia oleracea (Spinach) & (at2g30570 : 110.0) Encodes a protein similar to photosystem II reaction center subunit W.; photosystem II reaction center W (PSBW); FUNCTIONS IN: molecular_function unknown; INVOLVED IN: biological_process unknown; LOCATED IN: chloroplast thylakoid m…
Potri.002G044300	1.91644	0.00203445	-1.94607	6.72551e-05					Clustr 3	1.1.1.2	PS.lightreaction.photosystem II.PSII polypeptide subunits	'(q41387|psbw_spiol : 142.0) Photosystem II reaction center W protein, chloroplast precursor (PSII 6.1 kDa protein) - Spinacia oleracea (Spinach) & (at2g30570 : 122.0) Encodes a protein similar to photosystem II reaction center subunit W.; photosystem II reaction center W (PSBW); FUNCTIONS IN: molecular_function unknown; INVOLVED IN: biological_process unknown; LOCATED IN: chloroplast thylakoid m…
Potri.002G072400			-1.01199	0.000124099			1.80029	1.76438e-23	Clustr 9	1.1.1.2	PS.lightreaction.photosystem II.PSII polypeptide subunits	'(at1g77090 : 343.0) Mog1/PsbP/DUF1795-like photosystem II reaction center PsbP family protein; FUNCTIONS IN: calcium ion binding; INVOLVED IN: photosynthesis; LOCATED IN: thylakoid, thylakoid lumen, chloroplast thylakoid lumen, chloroplast stroma, chloroplast; EXPRESSED IN: 21 plant structures; EXPRESSED DURING: 13 growth stages; CONTAINS InterPro DOMAIN/s: Photosystem II oxygen evolving complex…
Potri.008G181900			-2.53004	7.41238e-14			1.18762	1.45247e-08	Clustr 3	1.1.1.2	PS.lightreaction.photosystem II.PSII polypeptide subunits	'(at1g67740 : 110.0) PsbY precursor (psbY) mRNA. This single nuclear gene is imported into the chloroplasts where it is processed into two integral membrane proteins with identical topology (PsbY-1 and PsbY-2). The protein appears to bind manganese but its role is not well understood.; photosystem II BY (PSBY); FUNCTIONS IN: manganese ion binding; INVOLVED IN: photosynthesis; LOCATED IN: chloropl…
Potri.002G055700	-1.06565	0.0372798	-1.68608	3.08029e-06			1.10651	0.00012321	Clustr 3	1.1.1.2	PS.lightreaction.photosystem II.PSII polypeptide subunits	'(q9slq8|psbp_cucsa : 394.0) Oxygen-evolving enhancer protein 2, chloroplast precursor (OEE2) (23 kDa subunit of oxygen evolving system of photosystem II) (OEC 23 kDa subunit) (23 kDa thylakoid membrane protein) (OEC23) - Cucumis sativus (Cucumber) & (at1g06680 : 375.0) Encodes a 23 kD extrinsic protein that is part of photosystem II and participates in the regulation of oxygen evolution.; photos…
Potri.007G071300			-1.72929	0.00380973					Clustr 3	1.1.1.3	PS.lightreaction.photosystem II.biogenesis	'(at5g23120 : 573.0) encodes a stability and/or assembly factor of photosystem II; HIGH CHLOROPHYLL FLUORESCENCE 136 (HCF136); INVOLVED IN: response to cadmium ion, plastid organization, protein complex assembly; LOCATED IN: in 8 components; EXPRESSED IN: 25 plant structures; EXPRESSED DURING: 14 growth stages; CONTAINS InterPro DOMAIN/s: BNR repeat (InterPro:IPR002860), Photosystem II stability/…
Potri.006G139600							2.19258	0.000202591	Clustr 3	1.1.2.1	PS.lightreaction.photosystem I.LHC-I	'(at1g19150 : 410.0) PSI type II chlorophyll a/b-binding protein (Lhca2*1) mRNA,; photosystem I light harvesting complex gene 6 (LHCA6); FUNCTIONS IN: chlorophyll binding; INVOLVED IN: response to blue light, response to red light, response to far red light, photosynthesis; LOCATED IN: light-harvesting complex, chloroplast; EXPRESSED IN: 24 plant structures; EXPRESSED DURING: 13 growth stages; CO…
Potri.014G029700							10.6047	6.23864e-42	Clustr 13	1.1.2.1	PS.lightreaction.photosystem I.LHC-I	'(at1g45474 : 300.0) Encodes a component of the light harvesting complex of photosystem I.; photosystem I light harvesting complex gene 5 (LHCA5); FUNCTIONS IN: pigment binding; INVOLVED IN: photosynthesis, light harvesting in photosystem I, photosynthesis; LOCATED IN: light-harvesting complex, chloroplast thylakoid membrane, photosystem I antenna complex, chloroplast, membrane; EXPRESSED IN: 21 …
Potri.001G056700							2.82837	1.88821e-07	Clustr 9	1.1.2.1	PS.lightreaction.photosystem I.LHC-I	'(p13869|cb12_pethy : 473.0) Chlorophyll a-b binding protein, chloroplast precursor (LHCI type II CAB) - Petunia hybrida (Petunia) & (at3g61470 : 446.0) Encodes a component of the light harvesting antenna complex of photosystem I.; photosystem I light harvesting complex gene 2 (LHCA2); FUNCTIONS IN: chlorophyll binding; INVOLVED IN: photosynthesis, light harvesting in photosystem I, photosynthesi…
Potri.014G198400							1.16114	0.0330326	Clustr 3	1.1.2.1	PS.lightreaction.photosystem I.LHC-I	'(at1g61520 : 214.0) PSI type III chlorophyll a/b-binding protein (Lhca3*1); photosystem I light harvesting complex gene 3 (LHCA3); FUNCTIONS IN: chlorophyll binding; INVOLVED IN: photosynthesis, light harvesting, photosynthesis; LOCATED IN: light-harvesting complex, chloroplast thylakoid membrane, plastoglobule; EXPRESSED IN: 23 plant structures; EXPRESSED DURING: 14 growth stages; CONTAINS Inte…
Potri.010G221100			-2.71254	0.00159239					Clustr 3	1.1.2.1	PS.lightreaction.photosystem I.LHC-I	'(at3g54890 : 401.0) Encodes a component of the light harvesting complex associated with photosystem I.; photosystem I light harvesting complex gene 1 (LHCA1); FUNCTIONS IN: chlorophyll binding; INVOLVED IN: response to blue light, response to red light, photosynthesis, light harvesting in photosystem I, response to far red light, photosynthesis; LOCATED IN: light-harvesting complex, chloroplast …
Potri.003G171500			-2.08103	1.83448e-06			1.25342	0.00106794	Clustr 3	1.1.2.1	PS.lightreaction.photosystem I.LHC-I	'(p13869|cb12_pethy : 462.0) Chlorophyll a-b binding protein, chloroplast precursor (LHCI type II CAB) - Petunia hybrida (Petunia) & (loc_os07g38960.2 : 432.0) no description available & (at3g61470 : 431.0) Encodes a component of the light harvesting antenna complex of photosystem I.; photosystem I light harvesting complex gene 2 (LHCA2); FUNCTIONS IN: chlorophyll binding; INVOLVED IN: photosynth…
Potri.015G062200			-2.24986	0.0145538			1.11839	0.00225432	Clustr 3	1.1.2.1	PS.lightreaction.photosystem I.LHC-I	'(at3g47470 : 441.0) Encodes a chlorophyll a/b-binding protein that is more similar to the PSI Cab proteins than the PSII cab proteins. The predicted protein is about 20 amino acids shorter than most known Cab proteins.; light-harvesting chlorophyll-protein complex I subunit A4 (LHCA4); FUNCTIONS IN: chlorophyll binding; INVOLVED IN: response to karrikin, photosynthesis; LOCATED IN: in 7 componen…
Potri.014G172400			-2.74509	1.79351e-14			1.00874	0.00246597	Clustr 3	1.1.2.1	PS.lightreaction.photosystem I.LHC-I	'(at1g61520 : 371.0) PSI type III chlorophyll a/b-binding protein (Lhca3*1); photosystem I light harvesting complex gene 3 (LHCA3); FUNCTIONS IN: chlorophyll binding; INVOLVED IN: photosynthesis, light harvesting, photosynthesis; LOCATED IN: light-harvesting complex, chloroplast thylakoid membrane, plastoglobule; EXPRESSED IN: 23 plant structures; EXPRESSED DURING: 14 growth stages; CONTAINS Inte…
Potri.003G148900							2.17706	0.00646373	Clustr 3	1.1.2.2	PS.lightreaction.photosystem I.PSI polypeptide subunits	'(at1g31330 : 244.0) Encodes subunit F of photosystem I.; photosystem I subunit F (PSAF); FUNCTIONS IN: molecular_function unknown; INVOLVED IN: photosynthesis; LOCATED IN: in 7 components; EXPRESSED IN: 25 plant structures; EXPRESSED DURING: 14 growth stages; CONTAINS InterPro DOMAIN/s: Photosystem I reaction centre protein PsaF, subunit III (InterPro:IPR003666); Has 387 Blast hits to 387 protei…
Potri.010G089400			2.88681	2.10813e-36					Clustr 3	1.1.2.2	PS.lightreaction.photosystem I.PSI polypeptide subunits	'(p32869|psad_cucsa : 310.0) Photosystem I reaction center subunit II, chloroplast precursor (Photosystem I 20 kDa subunit) (PSI-D) (PS I subunit 5) - Cucumis sativus (Cucumber) & (at4g02770 : 284.0) Encodes a protein predicted by sequence similarity with spinach PsaD to be photosystem I reaction center subunit II (PsaD1); photosystem I subunit D-1 (PSAD-1); FUNCTIONS IN: molecular_function unkno…
Potri.001G081500			-1.97138	7.98651e-08					Clustr 3	1.1.2.2	PS.lightreaction.photosystem I.PSI polypeptide subunits	'(at1g31330 : 295.0) Encodes subunit F of photosystem I.; photosystem I subunit F (PSAF); FUNCTIONS IN: molecular_function unknown; INVOLVED IN: photosynthesis; LOCATED IN: in 7 components; EXPRESSED IN: 25 plant structures; EXPRESSED DURING: 14 growth stages; CONTAINS InterPro DOMAIN/s: Photosystem I reaction centre protein PsaF, subunit III (InterPro:IPR003666); Has 387 Blast hits to 387 protei…
Potri.018G027600					-1.15936	0.00642184			Clustr 5	1.1.2.2	PS.lightreaction.photosystem I.PSI polypeptide subunits	'(at1g30380 : 171.0) Encodes subunit K of photosystem I reaction center.; photosystem I subunit K (PSAK); FUNCTIONS IN: molecular_function unknown; INVOLVED IN: photosynthesis; LOCATED IN: thylakoid, chloroplast thylakoid membrane, photosystem I, chloroplast, membrane; EXPRESSED IN: 23 plant structures; EXPRESSED DURING: 13 growth stages; CONTAINS InterPro DOMAIN/s: Photosystem I PsaG/PsaK protei…
Potri.002G180400			-2.02401	0.0395428					Clustr 3	1.1.2.2	PS.lightreaction.photosystem I.PSI polypeptide subunits	'(at2g46820 : 153.0) Encodes the P subunit of Photosystem I. About 25% of the TMP14 pool appeared to be phosphorylated, and this ratio is not affected by light. Contains seven phosphorylation sites on threonine residue and chloroplast targeting signal. Located in the proximity of PSI-L, -H and -O subunits.; photosystem I P subunit (PSI-P); FUNCTIONS IN: DNA binding; INVOLVED IN: photosynthetic el…
Potri.003G052500			-1.13605	9.05913e-05					Clustr 3	1.1.2.2	PS.lightreaction.photosystem I.PSI polypeptide subunits	'(o04006|psah_brara : 164.0) Photosystem I reaction center subunit VI, chloroplast precursor (PSI-H) (Light-harvesting complex I 11 kDa protein) - Brassica rapa (Turnip) & (at1g52230 : 161.0) photosystem I subunit H2 (PSAH2); FUNCTIONS IN: molecular_function unknown; INVOLVED IN: photosynthesis; LOCATED IN: in 6 components; EXPRESSED IN: 21 plant structures; EXPRESSED DURING: 13 growth stages; CO…
Potri.004G199400			-2.29061	6.30135e-07					Clustr 3	1.1.2.2	PS.lightreaction.photosystem I.PSI polypeptide subunits	'(at1g08380 : 145.0) Encodes subunit O of photosystem I.; photosystem I subunit O (PSAO); FUNCTIONS IN: molecular_function unknown; INVOLVED IN: response to salt stress, photosynthesis, light harvesting in photosystem I; LOCATED IN: thylakoid, photosystem I, chloroplast; EXPRESSED IN: 21 plant structures; EXPRESSED DURING: 13 growth stages; CONTAINS InterPro DOMAIN/s: Photosystem I PsaO (InterPro…
Potri.008G151600			-1.45131	1.4677e-05					Clustr 3	1.1.2.2	PS.lightreaction.photosystem I.PSI polypeptide subunits	'(p32869|psad_cucsa : 331.0) Photosystem I reaction center subunit II, chloroplast precursor (Photosystem I 20 kDa subunit) (PSI-D) (PS I subunit 5) - Cucumis sativus (Cucumber) & (at4g02770 : 298.0) Encodes a protein predicted by sequence similarity with spinach PsaD to be photosystem I reaction center subunit II (PsaD1); photosystem I subunit D-1 (PSAD-1); FUNCTIONS IN: molecular_function unkno…
Potri.014G175600			-1.45972	1.11629e-08	-1.07636	0.00365116			Clustr 3	1.1.2.2	PS.lightreaction.photosystem I.PSI polypeptide subunits	'(at4g12800 : 299.0) Encodes subunit L of photosystem I reaction center.; photosystem I subunit l (PSAL); FUNCTIONS IN: molecular_function unknown; INVOLVED IN: photosynthesis, light reaction, photosynthesis; LOCATED IN: in 7 components; EXPRESSED IN: 24 plant structures; EXPRESSED DURING: 14 growth stages; CONTAINS InterPro DOMAIN/s: Photosystem I reaction centre, subunit XI PsaL (InterPro:IPR00…
Potri.001G471900			-1.94834	2.50957e-07					Clustr 3	1.1.2.2	PS.lightreaction.photosystem I.PSI polypeptide subunits	'(p12357|psag_spiol : 205.0) Photosystem I reaction center subunit V, chloroplast precursor (PSI-G) (Photosystem I 9 kDa protein) - Spinacia oleracea (Spinach) & (at1g55670 : 202.0) Encodes subunit G of photosystem I, an 11-kDa membrane protein that plays an important role in electron transport between plastocyanin and PSI and is involved in the stability of the PSI complex. PSI-G subunit is boun…
Potri.007G105900			-1.29456	0.000626824	-1.12187	0.0051049			Clustr 3	1.1.2.2	PS.lightreaction.photosystem I.PSI polypeptide subunits	'(at5g64040 : 222.0) Encodes the only subunit of photosystem I located entirely in the thylakoid lumen. May be involved in the interaction between plastocyanin and the photosystem I complex.; PSAN; FUNCTIONS IN: calmodulin binding; INVOLVED IN: photosynthetic electron transport in photosystem I; LOCATED IN: chloroplast thylakoid membrane, photosystem I, chloroplast thylakoid lumen, chloroplast, c…
Potri.014G106400			-1.78723	0.0286235			2.15303	9.64103e-06	Clustr 3	1.1.2.2	PS.lightreaction.photosystem I.PSI polypeptide subunits	'(at2g46820 : 172.0) Encodes the P subunit of Photosystem I. About 25% of the TMP14 pool appeared to be phosphorylated, and this ratio is not affected by light. Contains seven phosphorylation sites on threonine residue and chloroplast targeting signal. Located in the proximity of PSI-L, -H and -O subunits.; photosystem I P subunit (PSI-P); FUNCTIONS IN: DNA binding; INVOLVED IN: photosynthetic el…
Potri.011G168700			-2.87054	8.63634e-06			1.32882	0.000400433	Clustr 3	1.1.2.2	PS.lightreaction.photosystem I.PSI polypeptide subunits	'(p12357|psag_spiol : 204.0) Photosystem I reaction center subunit V, chloroplast precursor (PSI-G) (Photosystem I 9 kDa protein) - Spinacia oleracea (Spinach) & (at1g55670 : 201.0) Encodes subunit G of photosystem I, an 11-kDa membrane protein that plays an important role in electron transport between plastocyanin and PSI and is involved in the stability of the PSI complex. PSI-G subunit is boun…
Potri.002G253800			-1.16396	8.23793e-05			1.22208	3.37799e-06	Clustr 3	1.1.2.2	PS.lightreaction.photosystem I.PSI polypeptide subunits	'(p12354|psae_spiol : 97.4) Photosystem I reaction center subunit IV, chloroplast precursor (PSI-E) - Spinacia oleracea (Spinach) & (at4g28750 : 93.6) mutant has Decreased effective quantum yield of photosystem II; Pale green plants; Reduced growth rate; Subunit E of Photosystem I; PSA E1 KNOCKOUT (PSAE-1); FUNCTIONS IN: catalytic activity; INVOLVED IN: response to salt stress; LOCATED IN: in 6 c…
Potri.002G062100							3.035	0.00303178	Clustr 13	1.1.3	PS.lightreaction.cytochrome b6/f	'(at5g36120 : 183.0) "cofactor assembly, complex C (B6F)" (CCB3); FUNCTIONS IN: molecular_function unknown; INVOLVED IN: cytochrome b6f complex assembly; LOCATED IN: chloroplast thylakoid membrane, chloroplast; CONTAINS InterPro DOMAIN/s: Protein of unknown function YGGT (InterPro:IPR003425); Has 30201 Blast hits to 17322 proteins in 780 species: Archae - 12; Bacteria - 1396; Metazoa - 17338; Fun…
Potri.013G148900			-1.50337	3.43154e-05	-1.02633	0.00456108			Clustr 3	1.1.3	PS.lightreaction.cytochrome b6/f	'(p26291|ucria_pea : 338.0) Cytochrome b6-f complex iron-sulfur subunit, chloroplast precursor (EC 1.10.99.1) (Rieske iron-sulfur protein) (Plastohydroquinone:plastocyanin oxidoreductase iron-sulfur protein) (ISP) (RISP) - Pisum sativum (Garden pea) & (at4g03280 : 313.0) Encodes the Rieske FeS center of cytochrome b6f complex. Gene is expressed in shoot but not in root. Mutant has reduced electro…
Potri.T091100			3.55581	1.51149e-07					Other	1.1.4.4	PS.lightreaction.ATP synthase.gamma chain	'(p29790|atpg_tobac : 575.0) ATP synthase gamma chain, chloroplast precursor (EC 3.6.3.14) - Nicotiana tabacum (Common tobacco) & (at4g04640 : 538.0) One of two genes (with ATPC2) encoding the gamma subunit of Arabidopsis chloroplast ATP synthase.; ATPC1; FUNCTIONS IN: enzyme regulator activity; INVOLVED IN: photosynthetic electron transport in photosystem II, ATP synthesis coupled proton transpo…
Potri.011G024700			2.04854	6.7616e-06					Clustr 12	1.1.4.4	PS.lightreaction.ATP synthase.gamma chain	'(p29790|atpg_tobac : 510.0) ATP synthase gamma chain, chloroplast precursor (EC 3.6.3.14) - Nicotiana tabacum (Common tobacco) & (at4g04640 : 490.0) One of two genes (with ATPC2) encoding the gamma subunit of Arabidopsis chloroplast ATP synthase.; ATPC1; FUNCTIONS IN: enzyme regulator activity; INVOLVED IN: photosynthetic electron transport in photosystem II, ATP synthesis coupled proton transpo…
Potri.004G014800			-2.00621	0.00142124			1.38286	0.000235609	Clustr 3	1.1.4.4	PS.lightreaction.ATP synthase.gamma chain	'(p29790|atpg_tobac : 575.0) ATP synthase gamma chain, chloroplast precursor (EC 3.6.3.14) - Nicotiana tabacum (Common tobacco) & (at4g04640 : 538.0) One of two genes (with ATPC2) encoding the gamma subunit of Arabidopsis chloroplast ATP synthase.; ATPC1; FUNCTIONS IN: enzyme regulator activity; INVOLVED IN: photosynthetic electron transport in photosystem II, ATP synthesis coupled proton transpo…
Potri.006G255600			-1.30552	0.000300654					Clustr 3	1.1.4.9	PS.lightreaction.ATP synthase.subunit B_ (ATPX)	'(at4g32260 : 209.0) ATPase, F0 complex, subunit B/B', bacterial/chloroplast; FUNCTIONS IN: hydrogen ion transmembrane transporter activity; INVOLVED IN: defense response to bacterium; LOCATED IN: thylakoid, chloroplast thylakoid membrane, chloroplast, membrane, chloroplast envelope; EXPRESSED IN: 23 plant structures; EXPRESSED DURING: 14 growth stages; CONTAINS InterPro DOMAIN/s: ATPase, F0 comp…
Potri.018G026500			-1.16513	0.0488632					Clustr 3	1.1.4.9	PS.lightreaction.ATP synthase.subunit B_ (ATPX)	'(at4g32260 : 153.0) ATPase, F0 complex, subunit B/B', bacterial/chloroplast; FUNCTIONS IN: hydrogen ion transmembrane transporter activity; INVOLVED IN: defense response to bacterium; LOCATED IN: thylakoid, chloroplast thylakoid membrane, chloroplast, membrane, chloroplast envelope; EXPRESSED IN: 23 plant structures; EXPRESSED DURING: 14 growth stages; CONTAINS InterPro DOMAIN/s: ATPase, F0 comp…
Potri.002G016000			-1.7688	0.0027535					Clustr 3	1.1.5.1	PS.lightreaction.other electron carrier (ox/red).plastocyanin	'(p00289|plas_spiol : 182.0) Plastocyanin, chloroplast precursor - Spinacia oleracea (Spinach) & (at1g20340 : 179.0) recombination and DNA-damage resistance protein (DRT112) One of two Arabidopsis plastocyanin genes. Predominant form, expressed 10x higher than PETE1. PETE2 is thought to be post-transcriptionally regulated via copper accumulation and is involved in copper homeostasis.; DNA-DAMAGE-…
Potri.005G246100			-1.22662	0.00217402			1.70764	3.10495e-08	Clustr 3	1.1.5.1	PS.lightreaction.other electron carrier (ox/red).plastocyanin	'(p00289|plas_spiol : 191.0) Plastocyanin, chloroplast precursor - Spinacia oleracea (Spinach) & (at1g20340 : 185.0) recombination and DNA-damage resistance protein (DRT112) One of two Arabidopsis plastocyanin genes. Predominant form, expressed 10x higher than PETE1. PETE2 is thought to be post-transcriptionally regulated via copper accumulation and is involved in copper homeostasis.; DNA-DAMAGE-…
Potri.003G015200							3.39517	8.75633e-05	Clustr 13	1.1.5.2	PS.lightreaction.other electron carrier (ox/red).ferredoxin	'(q9zts2|fer_capan : 193.0) Ferredoxin, chloroplast precursor (PFLP) - Capsicum annuum (Bell pepper) & (at1g10960 : 176.0) ferredoxin 1 (FD1); FUNCTIONS IN: electron carrier activity, iron-sulfur cluster binding, 2 iron, 2 sulfur cluster binding; INVOLVED IN: response to karrikin; LOCATED IN: chloroplast stroma, chloroplast; EXPRESSED IN: 22 plant structures; EXPRESSED DURING: 13 growth stages; C…
Potri.004G218400			6.89674	1.57505e-08			2.25377	1.54589e-31	Clustr 3	1.1.5.2	PS.lightreaction.other electron carrier (ox/red).ferredoxin	'(q9zts2|fer_capan : 201.0) Ferredoxin, chloroplast precursor (PFLP) - Capsicum annuum (Bell pepper) & (at1g60950 : 186.0) encodes a major leaf ferredoxin; FED A; FUNCTIONS IN: electron carrier activity, iron-sulfur cluster binding, 2 iron, 2 sulfur cluster binding; INVOLVED IN: photosynthetic electron transport chain, response to light stimulus; LOCATED IN: chloroplast stroma, chloroplast; EXPRE…
Potri.006G247300			-1.01358	0.044797					Clustr 3	1.1.5.2	PS.lightreaction.other electron carrier (ox/red).ferredoxin	'(at4g32590 : 218.0) 2Fe-2S ferredoxin-like superfamily protein; FUNCTIONS IN: electron carrier activity, iron-sulfur cluster binding; LOCATED IN: chloroplast; EXPRESSED IN: 21 plant structures; EXPRESSED DURING: 15 growth stages; CONTAINS InterPro DOMAIN/s: Ferredoxin (InterPro:IPR001041); BEST Arabidopsis thaliana protein match is: NDH-dependent cyclic electron flow 1 (TAIR:AT3G16250.1); Has 35…
Potri.002G136000			-1.80449	0.000575576	-2.06024	0.000791994	-2.52086	1.00132e-05	Clustr 2	1.1.5.2	PS.lightreaction.other electron carrier (ox/red).ferredoxin	'(at1g02180 : 268.0) ferredoxin-related; FUNCTIONS IN: molecular_function unknown; INVOLVED IN: biological_process unknown; LOCATED IN: endomembrane system; EXPRESSED IN: 23 plant structures; EXPRESSED DURING: 15 growth stages; Has 54 Blast hits to 54 proteins in 11 species: Archae - 0; Bacteria - 0; Metazoa - 0; Fungi - 0; Plants - 54; Viruses - 0; Other Eukaryotes - 0 (source: NCBI BLink). & (l…
Potri.007G057200	-1.61201	2.5584e-08	-1.8876	3.52289e-09					Clustr 3	1.1.5.3	PS.lightreaction.other electron carrier (ox/red).ferredoxin reductase	'(p10933|fenr1_pea : 626.0) Ferredoxin--NADP reductase, leaf isozyme, chloroplast precursor (EC 1.18.1.2) (FNR) - Pisum sativum (Garden pea) & (at5g66190 : 603.0) Encodes a leaf-type ferredoxin:NADP(H) oxidoreductase. It is present in both chloroplast stroma and thylakoid membranes but is more abundant in the thylakoid. The affinity of this enzyme for ferredoxin is slightly, but significantly, hi…
Potri.005G112900			-1.45527	0.00211877			1.27084	5.03099e-06	Clustr 3	1.1.5.3	PS.lightreaction.other electron carrier (ox/red).ferredoxin reductase	'(p10933|fenr1_pea : 598.0) Ferredoxin--NADP reductase, leaf isozyme, chloroplast precursor (EC 1.18.1.2) (FNR) - Pisum sativum (Garden pea) & (at5g66190 : 585.0) Encodes a leaf-type ferredoxin:NADP(H) oxidoreductase. It is present in both chloroplast stroma and thylakoid membranes but is more abundant in the thylakoid. The affinity of this enzyme for ferredoxin is slightly, but significantly, hi…
Potri.010G110400	2.23459	0.00938269	2.69917	2.10478e-08					Clustr 12	1.1.6	PS.lightreaction.NADH DH	'(at1g70760 : 188.0) a subunit of the chloroplast NAD(P)H dehydrogenase complex, involved in PSI cyclic electron transport. Located on the thylakoid membrane. Mutant has impaired NAD(P)H dehydrogenase activity.; CHLORORESPIRATORY REDUCTION 23 (CRR23); FUNCTIONS IN: oxidoreductase activity, acting on NADH or NADPH, quinone or similar compound as acceptor; INVOLVED IN: photosynthetic electron trans…
Potri.013G160600			-1.96374	0.0122029					Clustr 0	1.1.6	PS.lightreaction.NADH DH	'(at5g58260 : 271.0) Encodes subunit NDH-N of NAD(P)H:plastoquinone dehydrogenase complex (Ndh complex) present in the thylakoid membrane of chloroplasts. This subunit is thought to be required for Ndh complex assembly.; oxidoreductases, acting on NADH or NADPH, quinone or similar compound as acceptor; FUNCTIONS IN: oxidoreductase activity, acting on NADH or NADPH, quinone or similar compound as …
Potri.008G116800			-1.26762	6.75893e-08					Clustr 3	1.1.30	PS.lightreaction.state transition	'(at1g68830 : 858.0) STN7 protein kinase; required for state transitions, phosphorylation of the major antenna complex (LHCII) between PSII and PSI, and light adaptation; STT7 homolog STN7 (STN7); FUNCTIONS IN: protein kinase activity, kinase activity; INVOLVED IN: regulation of photosynthesis, light reaction, circadian rhythm; LOCATED IN: chloroplast; EXPRESSED IN: 25 plant structures; EXPRESSED…
Potri.008G171000			2.54118	0.00215348			2.52257	1.07086e-11	Other	1.1.40	PS.lightreaction.cyclic electron flow-chlororespiration	'(at2g05620 : 174.0) Involved in electron flow in Photosystem I. Essential for photoprotection.; proton gradient regulation 5 (PGR5); FUNCTIONS IN: electron carrier activity; INVOLVED IN: response to water deprivation, response to high light intensity, photosynthetic electron transport in photosystem I; LOCATED IN: chloroplast thylakoid membrane, chloroplast, chloroplast thylakoid; EXPRESSED IN: …
Potri.010G066900							3.55363	6.86094e-30	Clustr 9	1.1.40	PS.lightreaction.cyclic electron flow-chlororespiration	'(at2g05620 : 165.0) Involved in electron flow in Photosystem I. Essential for photoprotection.; proton gradient regulation 5 (PGR5); FUNCTIONS IN: electron carrier activity; INVOLVED IN: response to water deprivation, response to high light intensity, photosynthetic electron transport in photosystem I; LOCATED IN: chloroplast thylakoid membrane, chloroplast, chloroplast thylakoid; EXPRESSED IN: …
Potri.003G119200			-2.72301	1.54174e-08					Clustr 3	1.1.40	PS.lightreaction.cyclic electron flow-chlororespiration	'(at4g22890 : 393.0) Encodes PGRL1A, a transmembrane protein present in thylakoids. PGRL1A has a highly homologous isoform PGRL1B encoded by At4g11960. Plants lacking PGRL1 show perturbation of cyclic electron flow, similar to PGR5-deficient plants. PGRL1 and PGR5 interact physically and associate with PSI (photosystem I).; PGR5-LIKE A; FUNCTIONS IN: molecular_function unknown; INVOLVED IN: photo…
Potri.001G204300							-1.21368	0.0410211	Clustr 2	1.1.40	PS.lightreaction.cyclic electron flow-chlororespiration	'(at3g15840 : 362.0) Encodes a chloroplast-targeted protein localized in the stroma that is a novel component essential for NDH-mediated non-photochemical reduction of the plastoquinone pool in chlororespiratory electron transport.; post-illumination chlorophyll fluorescence increase (PIFI); FUNCTIONS IN: molecular_function unknown; INVOLVED IN: chlororespiration; LOCATED IN: chloroplast stroma; …
Potri.008G077400							1.03305	6.24528e-09	Clustr 9	1.2.1	PS.photorespiration.phosphoglycolate phosphatase	'(loc_os04g41340.1 : 493.0) no description available & (at5g36700 : 488.0) 2-phosphoglycolate phosphatase 1 (PGLP1); FUNCTIONS IN: phosphoglycolate phosphatase activity; INVOLVED IN: metabolic process; EXPRESSED IN: 7 plant structures; CONTAINS InterPro DOMAIN/s: HAD-superfamily hydrolase, subfamily IIA (InterPro:IPR006357), 2-phosphoglycolate phosphatase, eukaryotic (InterPro:IPR006349); BEST Ar…
Potri.003G069300							2.08088	7.5126e-12	Clustr 13	1.2.2	PS.photorespiration.glycolate oxydase	'(at3g14130 : 464.0) Aldolase-type TIM barrel family protein; FUNCTIONS IN: glycolate oxidase activity, oxidoreductase activity, FMN binding, catalytic activity; INVOLVED IN: oxidation reduction, metabolic process; CONTAINS InterPro DOMAIN/s: Aldolase-type TIM barrel (InterPro:IPR013785), FMN-dependent alpha-hydroxy acid dehydrogenase, active site (InterPro:IPR008259), FMN-dependent dehydrogenase…
Potri.003G069600							1.34043	7.40461e-05	Clustr 13	1.2.2	PS.photorespiration.glycolate oxydase	'(at3g14130 : 478.0) Aldolase-type TIM barrel family protein; FUNCTIONS IN: glycolate oxidase activity, oxidoreductase activity, FMN binding, catalytic activity; INVOLVED IN: oxidation reduction, metabolic process; CONTAINS InterPro DOMAIN/s: Aldolase-type TIM barrel (InterPro:IPR013785), FMN-dependent alpha-hydroxy acid dehydrogenase, active site (InterPro:IPR008259), FMN-dependent dehydrogenase…
Potri.004G065200					1.4755	2.72936e-09			Clustr 7	1.2.2	PS.photorespiration.glycolate oxydase	'(p05414|gox_spiol : 627.0) Peroxisomal (S)-2-hydroxy-acid oxidase (EC 1.1.3.15) (Glycolate oxidase) (GOX) (Short chain alpha-hydroxy acid oxidase) - Spinacia oleracea (Spinach) & (at3g14420 : 622.0) Aldolase-type TIM barrel family protein; FUNCTIONS IN: glycolate oxidase activity; INVOLVED IN: oxidation reduction, metabolic process; LOCATED IN: apoplast, chloroplast, peroxisome, membrane; EXPRES…
Potri.003G069400			1.28159	0.000236432	1.22253	3.58266e-05	4.08325	1.2089e-29	Clustr 13	1.2.2	PS.photorespiration.glycolate oxydase	'(at3g14130 : 486.0) Aldolase-type TIM barrel family protein; FUNCTIONS IN: glycolate oxidase activity, oxidoreductase activity, FMN binding, catalytic activity; INVOLVED IN: oxidation reduction, metabolic process; CONTAINS InterPro DOMAIN/s: Aldolase-type TIM barrel (InterPro:IPR013785), FMN-dependent alpha-hydroxy acid dehydrogenase, active site (InterPro:IPR008259), FMN-dependent dehydrogenase…
Potri.011G112700			1.63567	0.000495441	1.35139	0.00318815	1.25234	0.00448541	Clustr 13	1.2.2	PS.photorespiration.glycolate oxydase	'(p05414|gox_spiol : 645.0) Peroxisomal (S)-2-hydroxy-acid oxidase (EC 1.1.3.15) (Glycolate oxidase) (GOX) (Short chain alpha-hydroxy acid oxidase) - Spinacia oleracea (Spinach) & (at3g14420 : 638.0) Aldolase-type TIM barrel family protein; FUNCTIONS IN: glycolate oxidase activity; INVOLVED IN: oxidation reduction, metabolic process; LOCATED IN: apoplast, chloroplast, peroxisome, membrane; EXPRES…
Potri.001G394400			-1.23442	0.034711					Clustr 3	1.2.2	PS.photorespiration.glycolate oxydase	'(p05414|gox_spiol : 648.0) Peroxisomal (S)-2-hydroxy-acid oxidase (EC 1.1.3.15) (Glycolate oxidase) (GOX) (Short chain alpha-hydroxy acid oxidase) - Spinacia oleracea (Spinach) & (at3g14420 : 637.0) Aldolase-type TIM barrel family protein; FUNCTIONS IN: glycolate oxidase activity; INVOLVED IN: oxidation reduction, metabolic process; LOCATED IN: apoplast, chloroplast, peroxisome, membrane; EXPRES…
Potri.009G047700			-1.1107	1.63442e-05					Clustr 3	1.2.3	PS.photorespiration.aminotransferases peroxisomal	'(at2g13360 : 624.0) Encodes a peroxisomal photorespiratory enzyme that catalyzes transamination reactions with multiple substrates. It is involved in photorespiration.; alanine:glyoxylate aminotransferase (AGT); FUNCTIONS IN: serine-pyruvate transaminase activity, serine-glyoxylate transaminase activity, alanine-glyoxylate transaminase activity; INVOLVED IN: photorespiration; LOCATED IN: apoplas…
Potri.003G089300			3.56055	2.48303e-13					Clustr 3	1.2.4.4	PS.photorespiration.glycine cleavage.H protein	'(at1g32470 : 269.0) Single hybrid motif superfamily protein; FUNCTIONS IN: glycine dehydrogenase (decarboxylating) activity; INVOLVED IN: glycine catabolic process, glycine decarboxylation via glycine cleavage system; LOCATED IN: mitochondrion, glycine cleavage complex, chloroplast; EXPRESSED IN: 23 plant structures; EXPRESSED DURING: 13 growth stages; CONTAINS InterPro DOMAIN/s: 2-oxo acid dehy…
Potri.001G113200					1.00429	0.000113665	1.00264	0.000642426	Clustr 13	1.2.6	PS.photorespiration.hydroxypyruvate reductase	'(at1g12550 : 234.0) D-isomer specific 2-hydroxyacid dehydrogenase family protein; FUNCTIONS IN: in 6 functions; INVOLVED IN: metabolic process; LOCATED IN: cellular_component unknown; EXPRESSED IN: 24 plant structures; EXPRESSED DURING: 13 growth stages; CONTAINS InterPro DOMAIN/s: D-isomer specific 2-hydroxyacid dehydrogenase, catalytic domain (InterPro:IPR006139), D-isomer specific 2-hydroxyac…
Potri.004G175800							2.20167	1.69959e-15	Clustr 9	1.2.6	PS.photorespiration.hydroxypyruvate reductase	'(at1g68010 : 657.0) Encodes hydroxypyruvate reductase.; hydroxypyruvate reductase (HPR); CONTAINS InterPro DOMAIN/s: D-isomer specific 2-hydroxyacid dehydrogenase, catalytic domain (InterPro:IPR006139), D-isomer specific 2-hydroxyacid dehydrogenase, NAD-binding (InterPro:IPR006140), NAD(P)-binding domain (InterPro:IPR016040); BEST Arabidopsis thaliana protein match is: D-3-phosphoglycerate dehyd…
Potri.014G073500					-1.13891	0.00112834			Clustr 2	1.2.6	PS.photorespiration.hydroxypyruvate reductase	'(at2g45630 : 363.0) D-isomer specific 2-hydroxyacid dehydrogenase family protein; FUNCTIONS IN: NAD or NADH binding, oxidoreductase activity, acting on the CH-OH group of donors, NAD or NADP as acceptor, binding, catalytic activity, cofactor binding; INVOLVED IN: metabolic process; EXPRESSED IN: stem; CONTAINS InterPro DOMAIN/s: D-isomer specific 2-hydroxyacid dehydrogenase, catalytic domain (In…
Potri.002G196100							2.52257	1.07086e-11	Clustr 3	1.3	PS.calvin cycle	'(at3g62410 : 84.7) CP12-2 encodes a small peptide found in the chloroplast stroma. It belongs to the CP12 gene family thought to be involved in the formation of a supramolecular complex with glyceraldehyde-3-phosphate dehydrogenase (GAPDH) and phosphoribulokinase (PRK) embedded in the Calvin cycle. CP12-2 is coordinately regulated by light with the photosynthetic GAPDH and PRK. The annotation of…
Potri.017G114600			5.18061	2.09817e-07					Clustr 3	1.3.2	PS.calvin cycle.rubisco small subunit	'(at1g67090 : 288.0) ribulose bisphosphate carboxylase small chain 1A (RBCS1A); FUNCTIONS IN: ribulose-bisphosphate carboxylase activity, copper ion binding; INVOLVED IN: carbon fixation, response to cold, response to blue light, response to red light, response to far red light; LOCATED IN: in 7 components; EXPRESSED IN: 21 plant structures; EXPRESSED DURING: L mature pollen stage, M germinated p…
Potri.004G100000	-1.38168	0.00875758	-2.32328	7.0103e-07					Clustr 3	1.3.2	PS.calvin cycle.rubisco small subunit	'(at1g67090 : 283.0) ribulose bisphosphate carboxylase small chain 1A (RBCS1A); FUNCTIONS IN: ribulose-bisphosphate carboxylase activity, copper ion binding; INVOLVED IN: carbon fixation, response to cold, response to blue light, response to red light, response to far red light; LOCATED IN: in 7 components; EXPRESSED IN: 21 plant structures; EXPRESSED DURING: L mature pollen stage, M germinated p…
Potri.008G084500			-1.38202	1.14902e-07			-2.32417	4.74278e-15	Clustr 3	1.3.3	PS.calvin cycle.phosphoglycerate kinase	'(q42961|pgkh_tobac : 765.0) Phosphoglycerate kinase, chloroplast precursor (EC 2.7.2.3) - Nicotiana tabacum (Common tobacco) & (at1g56190 : 748.0) Phosphoglycerate kinase family protein; FUNCTIONS IN: phosphoglycerate kinase activity; INVOLVED IN: glycolysis; LOCATED IN: thylakoid, mitochondrion, chloroplast, membrane; EXPRESSED IN: 25 plant structures; EXPRESSED DURING: 14 growth stages; CONTAI…
Potri.002G214800			7.05353	1.14255e-06			2.35847	3.66106e-14	Clustr 3	1.3.4	PS.calvin cycle.GAP	'(p12858|g3pa_pea : 347.0) Glyceraldehyde-3-phosphate dehydrogenase A, chloroplast precursor (EC 1.2.1.13) (NADP-dependent glyceraldehydephosphate dehydrogenase subunit A) - Pisum sativum (Garden pea) & (at3g26650 : 333.0) Encodes one of the two subunits forming the photosynthetic glyceraldehyde-3-phosphate dehydrogenase (GAPDH) and as such a constituent of the supramolecular complex with phospho…
Potri.014G140500							3.07333	3.23822e-18	Clustr 9	1.3.4	PS.calvin cycle.GAP	'(p12858|g3pa_pea : 616.0) Glyceraldehyde-3-phosphate dehydrogenase A, chloroplast precursor (EC 1.2.1.13) (NADP-dependent glyceraldehydephosphate dehydrogenase subunit A) - Pisum sativum (Garden pea) & (at3g26650 : 607.0) Encodes one of the two subunits forming the photosynthetic glyceraldehyde-3-phosphate dehydrogenase (GAPDH) and as such a constituent of the supramolecular complex with phospho…
Potri.002G220400			-2.03197	0.00467702			2.41863	9.76611e-15	Clustr 3	1.3.4	PS.calvin cycle.GAP	'(p12858|g3pa_pea : 517.0) Glyceraldehyde-3-phosphate dehydrogenase A, chloroplast precursor (EC 1.2.1.13) (NADP-dependent glyceraldehydephosphate dehydrogenase subunit A) - Pisum sativum (Garden pea) & (at3g26650 : 509.0) Encodes one of the two subunits forming the photosynthetic glyceraldehyde-3-phosphate dehydrogenase (GAPDH) and as such a constituent of the supramolecular complex with phospho…
Potri.009G124100							2.51928	6.76995e-07	Clustr 9	1.3.6	PS.calvin cycle.aldolase	'(at4g38970 : 674.0) Protein is tyrosine-phosphorylated and its phosphorylation state is modulated in response to ABA in Arabidopsis thaliana seeds.; fructose-bisphosphate aldolase 2 (FBA2); FUNCTIONS IN: fructose-bisphosphate aldolase activity, catalytic activity; INVOLVED IN: response to cadmium ion, pentose-phosphate shunt, response to abscisic acid stimulus; LOCATED IN: in 6 components; EXPRE…
Potri.004G162400			-4.59769	0.000533117					Other	1.3.6	PS.calvin cycle.aldolase	'(at4g38970 : 600.0) Protein is tyrosine-phosphorylated and its phosphorylation state is modulated in response to ABA in Arabidopsis thaliana seeds.; fructose-bisphosphate aldolase 2 (FBA2); FUNCTIONS IN: fructose-bisphosphate aldolase activity, catalytic activity; INVOLVED IN: response to cadmium ion, pentose-phosphate shunt, response to abscisic acid stimulus; LOCATED IN: in 6 components; EXPRE…
Potri.010G193300							1.01737	0.0313744	Clustr 9	1.3.9	PS.calvin cycle.seduheptulose bisphosphatase	'(o20252|s17p_spiol : 625.0) Sedoheptulose-1,7-bisphosphatase, chloroplast precursor (EC 3.1.3.37) (Sedoheptulose-bisphosphatase) (SBPase) (SED(1,7)P2ase) - Spinacia oleracea (Spinach) & (at3g55800 : 606.0) Encodes the chloroplast enzyme sedoheptulose-1,7-bisphosphatase (SBPase), involved in the carbon reduction of the Calvin cycle. Increase in SBPase activity in transgenic lines accumulate up to…
Potri.008G063800			-2.56836	0.00576059			1.60398	0.00277283	Clustr 3	1.3.9	PS.calvin cycle.seduheptulose bisphosphatase	'(o20252|s17p_spiol : 633.0) Sedoheptulose-1,7-bisphosphatase, chloroplast precursor (EC 3.1.3.37) (Sedoheptulose-bisphosphatase) (SBPase) (SED(1,7)P2ase) - Spinacia oleracea (Spinach) & (at3g55800 : 626.0) Encodes the chloroplast enzyme sedoheptulose-1,7-bisphosphatase (SBPase), involved in the carbon reduction of the Calvin cycle. Increase in SBPase activity in transgenic lines accumulate up to…
Potri.003G099400			-1.56217	1.11325e-07					Clustr 3	1.3.12	PS.calvin cycle.PRK	'(loc_os02g47020.1 : 603.0) no description available & (p26302|kppr_wheat : 602.0) Phosphoribulokinase, chloroplast precursor (EC 2.7.1.19) (Phosphopentokinase) (PRKase) (PRK) - Triticum aestivum (Wheat) & (at1g32060 : 586.0) phosphoribulokinase (PRK); FUNCTIONS IN: protein binding, phosphoribulokinase activity, ATP binding; INVOLVED IN: response to cold, defense response to bacterium, biosynthet…
Potri.003G222400					1.01898	4.53512e-08			Clustr 13	1.3.13	PS.calvin cycle.rubisco interacting	'(at3g13470 : 1003.0) TCP-1/cpn60 chaperonin family protein; FUNCTIONS IN: ATP binding; INVOLVED IN: protein folding, protein refolding, cellular protein metabolic process; LOCATED IN: in 7 components; EXPRESSED IN: 26 plant structures; EXPRESSED DURING: 14 growth stages; CONTAINS InterPro DOMAIN/s: Chaperonin Cpn60/TCP-1 (InterPro:IPR002423), Chaperonin Cpn60, conserved site (InterPro:IPR018370)…
Potri.003G155100					-1.20884	6.00562e-07	-1.29562	9.69292e-09	Clustr 2	1.3.13	PS.calvin cycle.rubisco interacting	'(at4g20130 : 680.0) plastid transcriptionally active 14 (PTAC14); LOCATED IN: plastid chromosome, chloroplast, nucleoid; EXPRESSED IN: 22 plant structures; EXPRESSED DURING: 13 growth stages; CONTAINS InterPro DOMAIN/s: SET domain (InterPro:IPR001214), Rubisco LSMT substrate-binding (InterPro:IPR015353); BEST Arabidopsis thaliana protein match is: Rubisco methyltransferase family protein (TAIR:A…
Potri.008G058500			-1.39377	2.14663e-07			1.25483	6.8123e-09	Clustr 3	1.3.13	PS.calvin cycle.rubisco interacting	'(q40281|rca_maldo : 730.0) Ribulose bisphosphate carboxylase/oxygenase activase, chloroplast precursor (RuBisCO activase) (RA) - Malus domestica (Apple) (Malus sylvestris) & (loc_os11g47970.2 : 703.0) no description available & (at2g39730 : 696.0) Rubisco activase, a nuclear-encoded chloroplast protein that consists of two isoforms arising from alternative splicing in most plants. Required for t…
Potri.018G025100							2.3915	8.33693e-06	Clustr 13	2.1.1.1	major CHO metabolism.synthesis.sucrose.SPS	'(q43876|sps_vicfa : 1538.0) Sucrose-phosphate synthase (EC 2.4.1.14) (UDP-glucose-fructose-phosphate glucosyltransferase) - Vicia faba (Broad bean) & (at5g11110 : 1465.0) Encodes a protein with putative sucrose-phosphate synthase activity.Involved in pollen exine formation.; sucrose phosphate synthase 2F (SPS2F); FUNCTIONS IN: sucrose-phosphate synthase activity; INVOLVED IN: biosynthetic proces…
Potri.018G124700			-1.48213	6.84265e-11	-1.15456	4.68523e-06	-1.78275	7.6581e-17	Clustr 2	2.1.1.1	major CHO metabolism.synthesis.sucrose.SPS	'(q43876|sps_vicfa : 1582.0) Sucrose-phosphate synthase (EC 2.4.1.14) (UDP-glucose-fructose-phosphate glucosyltransferase) - Vicia faba (Broad bean) & (at5g20280 : 1536.0) Encodes a protein with putative sucrose-phosphate synthase activity. When the gene was expressed in transgenic tobacco plants, a clear trend for increased SPS activity was noted.; sucrose phosphate synthase 1F (SPS1F); FUNCTION…
Potri.005G191400					-1.24836	4.53681e-08	-1.30991	6.15545e-09	Clustr 2	2.1.1.3	major CHO metabolism.synthesis.sucrose.FBPase	'(p46276|f16p2_soltu : 592.0) Fructose-1,6-bisphosphatase, cytosolic (EC 3.1.3.11) (D-fructose-1,6-bisphosphate 1-phosphohydrolase) (FBPase) (CY-F1) - Solanum tuberosum (Potato) & (at1g43670 : 575.0) Inositol monophosphatase family protein; FUNCTIONS IN: fructose 1,6-bisphosphate 1-phosphatase activity, phosphoric ester hydrolase activity; INVOLVED IN: carbohydrate metabolic process, fructose met…
Potri.002G033400			1.26863	0.00190264	3.33071	3.0217e-15	4.59073	1.29322e-35	Clustr 13	2.1.2.1	major CHO metabolism.synthesis.starch.AGPase	'(p55233|glgl1_betvu : 823.0) Glucose-1-phosphate adenylyltransferase large subunit, chloroplast precursor (EC 2.7.7.27) (ADP-glucose synthase) (ADP-glucose pyrophosphorylase) (AGPase S) (Alpha-D-glucose-1-phosphate adenyl transferase) - Beta vulgaris (Sugar beet) & (at1g27680 : 794.0) ADP-glucose pyrophosphorylase catalyzes the first, rate limiting step in starch biosynthesis. The large subunit …
Potri.005G229700			-1.53819	1.06527e-08	-1.02273	0.0226162			Clustr 3	2.1.2.1	major CHO metabolism.synthesis.starch.AGPase	'(p55233|glgl1_betvu : 820.0) Glucose-1-phosphate adenylyltransferase large subunit, chloroplast precursor (EC 2.7.7.27) (ADP-glucose synthase) (ADP-glucose pyrophosphorylase) (AGPase S) (Alpha-D-glucose-1-phosphate adenyl transferase) - Beta vulgaris (Sugar beet) & (at1g27680 : 783.0) ADP-glucose pyrophosphorylase catalyzes the first, rate limiting step in starch biosynthesis. The large subunit …
Potri.014G171800			-1.07817	2.32958e-05					Clustr 3	2.1.2.1	major CHO metabolism.synthesis.starch.AGPase	'(q9m462|glgs_brana : 892.0) Glucose-1-phosphate adenylyltransferase small subunit, chloroplast precursor (EC 2.7.7.27) (ADP-glucose synthase) (ADP-glucose pyrophosphorylase) (AGPase B) (Alpha-D-glucose-1-phosphate adenyl transferase) - Brassica napus (Rape) & (at5g48300 : 872.0) Encodes the small subunit of ADP-glucose pyrophosphorylase. The small subunit is the catalytic isoform responsible for…
Potri.009G118800			-1.24729	6.50133e-11			1.1195	0.000456157	Clustr 3	2.1.2.1	major CHO metabolism.synthesis.starch.AGPase	'(at4g39210 : 785.0) Encodes the large subunit of ADP-Glucose Pyrophosphorylase which catalyzes the first, rate limiting step in starch biosynthesis. The large subunit plays a regulatory role whereas the small subunit (ApS) is the catalytic isoform. Four isoforms (ApL1-4) have been identified. ApL3 is the major large subunit isoform present in inflorescences, fruits and roots.; APL3; CONTAINS Int…
Potri.004G014100			-1.01331	2.80524e-06					Clustr 3	2.1.2.2	major CHO metabolism.synthesis.starch.starch synthase	'(q43846|ssy3_soltu : 1548.0) Soluble starch synthase 3, chloroplast precursor (EC 2.4.1.21) (SS III) (Soluble starch synthase III) - Solanum tuberosum (Potato) & (at1g11720 : 1494.0) Encodes a starch synthase that in addition to its role in starch biosynthesis also has a negative regulatory function in the biosynthesis of transient starch. The protein apparently contains a starch-binding domain …
Potri.001G449500			-1.50381	2.28815e-05					Clustr 3	2.1.2.2	major CHO metabolism.synthesis.starch.starch synthase	'(q42857|ssg1_ipoba : 882.0) Granule-bound starch synthase 1, chloroplast precursor (EC 2.4.1.242) (Granule-bound starch synthase I) (GBSS-I) - Ipomoea batatas (Sweet potato) (Batate) & (at1g32900 : 881.0) UDP-Glycosyltransferase superfamily protein; FUNCTIONS IN: protein binding, transferase activity, transferring glycosyl groups; INVOLVED IN: biosynthetic process, glucan biosynthetic process; L…
Potri.017G084100			-1.13477	2.64715e-07					Clustr 3	2.1.2.2	major CHO metabolism.synthesis.starch.starch synthase	'(q43847|ssy2_soltu : 983.0) Granule-bound starch synthase 2, chloroplast precursor (EC 2.4.1.21) (Granule-bound starch synthase II) (SS II) (GBSS-II) - Solanum tuberosum (Potato) & (at3g01180 : 955.0) starch synthase 2 (SS2); FUNCTIONS IN: transferase activity, transferring glycosyl groups; INVOLVED IN: cellulose biosynthetic process, glucan biosynthetic process, biosynthetic process, glycogen b…
Potri.006G115100			-1.08538	0.00195763			1.39337	3.6651e-06	Clustr 4	2.1.2.3	major CHO metabolism.synthesis.starch.starch branching	'(at5g03650 : 1290.0) Encodes starch branching enzyme (E.C.2.4.1.18) similar to SBE2 from maize and rice. Expressed throughout the plant and highest in seedlings and cauline leaves.; starch branching enzyme 2.2 (SBE2.2); FUNCTIONS IN: 1,4-alpha-glucan branching enzyme activity; INVOLVED IN: amylopectin biosynthetic process, starch metabolic process; LOCATED IN: chloroplast, chloroplast stroma; EX…
Potri.005G251000			-1.13923	5.26069e-05			1.35817	1.4844e-08	Clustr 3	2.1.2.3	major CHO metabolism.synthesis.starch.starch branching	'(p30924|glgb_soltu : 1241.0) 1,4-alpha-glucan branching enzyme (EC 2.4.1.18) (Starch branching enzyme) (Q-enzyme) - Solanum tuberosum (Potato) & (loc_os06g51084.1 : 1195.0) no description available & (chl4|523681 : 865.0) no description available & (at2g36390 : 831.0) Encodes a starch branching enzyme (EC.2.4.1.18) similar to SBE2 from maize and rice. Expressed throughout plant tissues.; starch …
Potri.013G006600	1.216	3.28945e-07	1.57844	4.19508e-07					Clustr 12	2.2.1.3.1	major CHO metabolism.degradation.sucrose.invertases.neutral	'(at1g56560 : 929.0) Plant neutral invertase family protein; FUNCTIONS IN: catalytic activity, beta-fructofuranosidase activity; INVOLVED IN: biological_process unknown; EXPRESSED IN: 24 plant structures; EXPRESSED DURING: 14 growth stages; CONTAINS InterPro DOMAIN/s: Plant neutral invertase (InterPro:IPR006937), Six-hairpin glycosidase-like (InterPro:IPR008928); BEST Arabidopsis thaliana protein…
Potri.006G210600	1.33261	0.00208143	1.89506	4.77371e-07					Clustr 12	2.2.1.3.2	major CHO metabolism.degradation.sucrose.invertases.cell wall	'(p26792|inv1_dauca : 846.0) Beta-fructofuranosidase, insoluble isoenzyme 1 precursor (EC 3.2.1.26) (Sucrose hydrolase 1) (Invertase 1) (Cell wall beta-fructosidase 1) - Daucus carota (Carrot) & (at3g52600 : 785.0) cell wall invertase 2 (CWINV2); FUNCTIONS IN: hydrolase activity, hydrolyzing O-glycosyl compounds; INVOLVED IN: carbohydrate metabolic process; EXPRESSED IN: 9 plant structures; EXPRE…
Potri.003G112600			-1.30495	6.702e-08	-1.59227	6.76543e-09	-1.40241	1.54445e-10	Clustr 2	2.2.1.3.3	major CHO metabolism.degradation.sucrose.invertases.vacuolar	'(p29001|inva_phaau : 664.0) Acid beta-fructofuranosidase precursor (EC 3.2.1.26) (Acid sucrose hydrolase) (Acid invertase) (AI) (Vacuolar invertase) [Contains: Acid beta-fructofuranosidase 30 kDa subunit; Acid beta-fructofuranosidase 38 kDa subunit] - Phaseolus au & (at1g62660 : 655.0) Glycosyl hydrolases family 32 protein; FUNCTIONS IN: hydrolase activity, hydrolyzing O-glycosyl compounds; INVO…
Potri.018G088300							-1.10354	8.69476e-15	Clustr 2	2.2.1.4	major CHO metabolism.degradation.sucrose.hexokinase	'(at4g29130 : 714.0) Encodes a hexokinase (HXK1) in the plant glucose-signaling network. Functions as a glucose sensor to interrelate nutrient, light, and hormone signaling networks for controlling growth and development in response to the changing environment.; hexokinase 1 (HXK1); FUNCTIONS IN: fructokinase activity, hexokinase activity, glucokinase activity, zinc ion binding, ATP binding; INVO…
Potri.018G063500							-1.14201	1.11812e-07	Clustr 2	2.2.1.5	major CHO metabolism.degradation.sucrose.Susy	'(p13708|susy_soybn : 1397.0) Sucrose synthase (EC 2.4.1.13) (Sucrose-UDP glucosyltransferase) (Nodulin-100) - Glycine max (Soybean) & (at3g43190 : 1378.0) Encodes a protein with sucrose synthase activity (SUS4).; sucrose synthase 4 (SUS4); FUNCTIONS IN: UDP-glycosyltransferase activity, sucrose synthase activity, transferase activity, transferring glycosyl groups; INVOLVED IN: sucrose biosynthet…
Potri.017G093200					1.07696	0.0203031			Clustr 13	2.2.2.1.1	major CHO metabolism.degradation.starch.starch cleavage.alpha amylase	'(loc_os01g51754.1 : 526.0) no description available & (at1g69830 : 524.0) Encodes a plastid-localized &#945;-amylase. Expression is reduced in the SEX4 mutant. Loss of function mutations show normal diurnal pattern of starch accumulation/degradation. Expression follows circadian rhythms.; alpha-amylase-like 3 (AMY3); FUNCTIONS IN: alpha-amylase activity; INVOLVED IN: circadian rhythm, starch cat…
Potri.002G126300	3.76957	2.41064e-25	5.07657	1.41814e-110	4.55323	5.52956e-36	3.90827	5.75244e-52	Clustr 12	2.2.2.1.1	major CHO metabolism.degradation.starch.starch cleavage.alpha amylase	'(at4g25000 : 597.0) Predicted to be secreted protein based on signalP prediction. Involved in starch mobilization. Mutants are defective in alpha-amylase activity. (Note: AMY1 has been found in the literature to be referred to as AMY3, which is not to be confused with AMY3/At1g69830).; alpha-amylase-like (AMY1); FUNCTIONS IN: alpha-amylase activity; INVOLVED IN: response to gibberellin stimulus,…
Potri.008G174100			1.29894	0.0356568	1.83972	0.000226246	2.40902	8.92096e-06	Clustr 13	2.2.2.1.2	major CHO metabolism.degradation.starch.starch cleavage.beta amylase	'(at3g23920 : 871.0) Encodes a chloroplast beta-amylase. Is necessary for leaf starch breakdown in the absence of BAM3.; beta-amylase 1 (BAM1); FUNCTIONS IN: beta-amylase activity; INVOLVED IN: response to water deprivation, starch catabolic process; LOCATED IN: cytosol, nucleus; EXPRESSED IN: 25 plant structures; EXPRESSED DURING: 15 growth stages; CONTAINS InterPro DOMAIN/s: Glycoside hydrolase…
Potri.010G062900					1.40999	6.71028e-09	2.55771	1.31409e-35	Clustr 13	2.2.2.1.2	major CHO metabolism.degradation.starch.starch cleavage.beta amylase	'(at3g23920 : 905.0) Encodes a chloroplast beta-amylase. Is necessary for leaf starch breakdown in the absence of BAM3.; beta-amylase 1 (BAM1); FUNCTIONS IN: beta-amylase activity; INVOLVED IN: response to water deprivation, starch catabolic process; LOCATED IN: cytosol, nucleus; EXPRESSED IN: 25 plant structures; EXPRESSED DURING: 15 growth stages; CONTAINS InterPro DOMAIN/s: Glycoside hydrolase…
Potri.T101100			-1.25579	0.000459781	-2.6518	8.48885e-13	-3.55499	2.75719e-108	Clustr 2	2.2.2.1.2	major CHO metabolism.degradation.starch.starch cleavage.beta amylase	'(o64407|amyb_vigun : 373.0) Beta-amylase (EC 3.2.1.2) (1,4-alpha-D-glucan maltohydrolase) - Vigna unguiculata (Cowpea) & (loc_os07g35880.1 : 330.0) no description available & (at4g15210 : 326.0) cytosolic beta-amylase expressed in rosette leaves and inducible by sugar. RAM1 mutants have reduced beta amylase in leaves and stems.; ARABIDOPSIS THALIANA BETA-AMYLASE (ATBETA-AMY); FUNCTIONS IN: beta-…
Potri.008G204200					-1.66922	3.74998e-20	-1.74562	2.02802e-26	Clustr 2	2.2.2.1.2	major CHO metabolism.degradation.starch.starch cleavage.beta amylase	'(at5g18670 : 582.0) putative beta-amylase BMY3 (BMY3); beta-amylase 3 (BMY3); FUNCTIONS IN: cation binding, beta-amylase activity, catalytic activity; INVOLVED IN: cellulose biosynthetic process, carbohydrate metabolic process, polysaccharide catabolic process; EXPRESSED IN: 23 plant structures; EXPRESSED DURING: 13 growth stages; CONTAINS InterPro DOMAIN/s: Glycoside hydrolase, family 14 (Inter…
Potri.017G040800			-1.90825	0.0484211	-3.19793	0.000883492	-2.73671	0.00140535	Clustr 2	2.2.2.1.2	major CHO metabolism.degradation.starch.starch cleavage.beta amylase	'(o64407|amyb_vigun : 813.0) Beta-amylase (EC 3.2.1.2) (1,4-alpha-D-glucan maltohydrolase) - Vigna unguiculata (Cowpea) & (at4g15210 : 759.0) cytosolic beta-amylase expressed in rosette leaves and inducible by sugar. RAM1 mutants have reduced beta amylase in leaves and stems.; ARABIDOPSIS THALIANA BETA-AMYLASE (ATBETA-AMY); FUNCTIONS IN: beta-amylase activity; INVOLVED IN: response to herbivore, …
Potri.T101200			-2.39537	8.80711e-05	-2.75771	1.71332e-06	-2.4124	4.8928e-05	Clustr 2	2.2.2.1.2	major CHO metabolism.degradation.starch.starch cleavage.beta amylase	'(o64407|amyb_vigun : 242.0) Beta-amylase (EC 3.2.1.2) (1,4-alpha-D-glucan maltohydrolase) - Vigna unguiculata (Cowpea) & (at4g15210 : 232.0) cytosolic beta-amylase expressed in rosette leaves and inducible by sugar. RAM1 mutants have reduced beta amylase in leaves and stems.; ARABIDOPSIS THALIANA BETA-AMYLASE (ATBETA-AMY); FUNCTIONS IN: beta-amylase activity; INVOLVED IN: response to herbivore, …
Potri.004G123600					1.30603	0.0033003	2.55972	1.863e-22	Clustr 13	2.2.2.2	major CHO metabolism.degradation.starch.starch phosphorylase	'(p53536|phsl_vicfa : 1416.0) Alpha-1,4 glucan phosphorylase L isozyme, chloroplast precursor (EC 2.4.1.1) (Starch phosphorylase L) - Vicia faba (Broad bean) & (at3g29320 : 1369.0) Encodes a plastidic alpha-glucan phosphorylase. In vitro, the enzyme has a preference for maltooligosaccharides, such as maltoheptaose.; Glycosyl transferase, family 35; FUNCTIONS IN: phosphorylase activity, transferas…
Potri.014G147900			-1.17577	1.59662e-06	-1.06971	0.001179	-1.51513	9.84352e-17	Clustr 2	2.2.2.3	major CHO metabolism.degradation.starch.glucan water dikinase	'(at5g26570 : 1466.0) chloroplastidic phosphoglucan, water dikinase (PWD) which is required for normal degradation of leaf starch in Arabidopsis. NMR analysis of the mutants, suggests that the gene is specifically involved in the phosphorylation of the glucosyl residues of starch at the C3 position.; PHOSPHOGLUCAN WATER DIKINASE (PWD); FUNCTIONS IN: carbohydrate kinase activity, catalytic activit…
Potri.016G114500					-1.32288	5.32179e-12	-1.1875	2.45187e-11	Clustr 2	2.2.2.4	major CHO metabolism.degradation.starch.D enzyme	'(at5g01260 : 160.0) Carbohydrate-binding-like fold; FUNCTIONS IN: carbohydrate binding, catalytic activity; INVOLVED IN: carbohydrate metabolic process; LOCATED IN: cellular_component unknown; EXPRESSED IN: 21 plant structures; EXPRESSED DURING: 13 growth stages; CONTAINS InterPro DOMAIN/s: Immunoglobulin-like fold (InterPro:IPR013783), Carbohydrate-binding-like fold (InterPro:IPR013784), Glycos…
Potri.016G028900							-1.84517	6.65339e-12	Clustr 2	2.2.2.4	major CHO metabolism.degradation.starch.D enzyme	'(at2g40840 : 1477.0) Encodes a cytosolic protein with transglucosidase and amylomaltase activity. It is an essential component of the pathway from starch to sucrose and cellular metabolism in leaves at night. The protein binds to heteroglycans and utilizes glucose, mannose and xylose as acceptors. Fucose and galactose can also act as acceptors but less efficiently than the previous three. It was…
Potri.013G076100					1.17292	0.0194359	1.95371	2.23711e-09	Clustr 13	2.2.2.6	major CHO metabolism.degradation.starch.transporter	'(at5g17520 : 465.0) Encodes a maltose transporter that is expressed in leaves and roots. Mutations at the MEX1 locus cause accumulation of both starch and maltose in leaves, with maltose levels at least 40 times higher than that of wild-type. This gene encodes a protein located in the chloroplast envelope.; ROOT CAP 1 (RCP1); FUNCTIONS IN: maltose transmembrane transporter activity; INVOLVED IN:…
Potri.004G048900			-2.04078	6.48497e-12	-1.48294	1.17191e-06			Clustr 3	2.2.2.6	major CHO metabolism.degradation.starch.transporter	'(at5g46110 : 601.0) mutant has Altered acclimation responses; Chloroplast Triose Phosphate Translocator; ACCLIMATION OF PHOTOSYNTHESIS TO ENVIRONMENT 2 (APE2); FUNCTIONS IN: antiporter activity; INVOLVED IN: transport; LOCATED IN: chloroplast, membrane; EXPRESSED IN: 24 plant structures; EXPRESSED DURING: 13 growth stages; CONTAINS InterPro DOMAIN/s: Protein of unknown function DUF250 (InterPro:…
Potri.011G057800			-2.6092	6.77413e-31	-1.96655	1.65346e-15			Clustr 3	2.2.2.6	major CHO metabolism.degradation.starch.transporter	'(at5g46110 : 612.0) mutant has Altered acclimation responses; Chloroplast Triose Phosphate Translocator; ACCLIMATION OF PHOTOSYNTHESIS TO ENVIRONMENT 2 (APE2); FUNCTIONS IN: antiporter activity; INVOLVED IN: transport; LOCATED IN: chloroplast, membrane; EXPRESSED IN: 24 plant structures; EXPRESSED DURING: 13 growth stages; CONTAINS InterPro DOMAIN/s: Protein of unknown function DUF250 (InterPro:…
Potri.002G100900	1.33582	0.000112835	1.26341	5.12263e-05	1.35386	2.21882e-05			Clustr 12	2.2.2.8	major CHO metabolism.degradation.starch.ISA3	'(at4g09020 : 1117.0) Encodes an isoamylase-like protein. Mutant studies show that the gene is strongly involved in starch breakdown. A GUS-protein fusion product was shown to localize to the surface of chloroplastic structures reminiscent of starch granules. In the mutants, the chloroplastic &#945;-amylase AMY3 is upregulated.; isoamylase 3 (ISA3); FUNCTIONS IN: isoamylase activity, alpha-amylas…
Potri.008G029300					-1.87929	4.13313e-05	-2.98401	1.29976e-11	Clustr 2	2.2.2.10	major CHO metabolism.degradation.starch.laforin like phosphoglucan phosphatase (SEX4)	'(at3g52180 : 456.0) Encodes a plant-specific protein phosphatase that contains a protein tyrosine phosphatase (PTP) catalytic domain and a kinase interaction sequence (KIS) domain. This protein interacts with the plant SnRK AKIN11. Binds starch. Localized in the chloroplast.; STARCH-EXCESS 4 (SEX4); FUNCTIONS IN: protein tyrosine/serine/threonine phosphatase activity, polysaccharide binding; INV…
Potri.007G123400					-1.06241	1.11156e-05	-1.41004	1.15543e-10	Clustr 2	3.1.2.1	minor CHO metabolism.raffinose family.raffinose synthases.known	'(at5g40390 : 1155.0) Encodes a protein which might be involved in the formation of verbascose. A T-DNA insertion mutant was shown to have a decreased amount of verbascose (as well as mannitol) whereas the levels of raffinose and stachyose remained unchanged.; seed imbibition 1-like (SIP1); FUNCTIONS IN: hydrolase activity, hydrolyzing O-glycosyl compounds, galactinol-sucrose galactosyltransferas…
Potri.017G036700					-5.01318	3.2299e-07	-5.57832	1.07727e-10	Clustr 2	3.1.2.1	minor CHO metabolism.raffinose family.raffinose synthases.known	'(at5g40390 : 1130.0) Encodes a protein which might be involved in the formation of verbascose. A T-DNA insertion mutant was shown to have a decreased amount of verbascose (as well as mannitol) whereas the levels of raffinose and stachyose remained unchanged.; seed imbibition 1-like (SIP1); FUNCTIONS IN: hydrolase activity, hydrolyzing O-glycosyl compounds, galactinol-sucrose galactosyltransferas…
Potri.011G166700					-3.7235	0.000754132	-4.98514	8.10099e-10	Clustr 2	3.1.2.2	minor CHO metabolism.raffinose family.raffinose synthases.putative	'(loc_os08g38710.1 : 1193.0) no description available & (at1g55740 : 1183.0) seed imbibition 1 (SIP1); CONTAINS InterPro DOMAIN/s: Glycoside hydrolase, catalytic core (InterPro:IPR017853), Raffinose synthase (InterPro:IPR008811); BEST Arabidopsis thaliana protein match is: seed imbibition 2 (TAIR:AT3G57520.1); Has 563 Blast hits to 527 proteins in 159 species: Archae - 29; Bacteria - 119; Metazoa…
Potri.018G126400					-1.47103	0.0110186	-2.84595	3.10206e-06	Clustr 2	3.1.2.2	minor CHO metabolism.raffinose family.raffinose synthases.putative	'(at5g20250 : 1203.0) encodes a member of glycosyl hydrolase family 36. Expression is induced within 3 hours of dark treatment, in senescing leaves and treatment with exogenous photosynthesis inhibitor. Induction of gene expression was suppressed in excised leaves supplied with sugar. The authors suggest that the gene's expression pattern is responding to the level of sugar in the cell.; DARK IND…
Potri.006G065700			-1.07147	7.01596e-05	-2.07514	1.7238e-16	-2.28182	5.29892e-23	Clustr 2	3.1.2.2	minor CHO metabolism.raffinose family.raffinose synthases.putative	'(at5g20250 : 1144.0) encodes a member of glycosyl hydrolase family 36. Expression is induced within 3 hours of dark treatment, in senescing leaves and treatment with exogenous photosynthesis inhibitor. Induction of gene expression was suppressed in excised leaves supplied with sugar. The authors suggest that the gene's expression pattern is responding to the level of sugar in the cell.; DARK IND…
Potri.016G054700					-1.7511	2.17241e-22	-1.93798	3.80773e-16	Clustr 2	3.1.2.2	minor CHO metabolism.raffinose family.raffinose synthases.putative	'(at3g57520 : 1256.0) seed imbibition 2 (SIP2); CONTAINS InterPro DOMAIN/s: Glycoside hydrolase, catalytic core (InterPro:IPR017853), Raffinose synthase (InterPro:IPR008811); BEST Arabidopsis thaliana protein match is: seed imbibition 1 (TAIR:AT1G55740.1); Has 35333 Blast hits to 34131 proteins in 2444 species: Archae - 798; Bacteria - 22429; Metazoa - 974; Fungi - 991; Plants - 531; Viruses - 0;…
novel.1932			6.56928	3.22265e-05	-3.15351	0.000371623	-5.57832	1.07727e-10	Clustr 2	3.1.2.2	minor CHO metabolism.raffinose family.raffinose synthases.putative	'(at5g20250 : 243.0) encodes a member of glycosyl hydrolase family 36. Expression is induced within 3 hours of dark treatment, in senescing leaves and treatment with exogenous photosynthesis inhibitor. Induction of gene expression was suppressed in excised leaves supplied with sugar. The authors suggest that the gene's expression pattern is responding to the level of sugar in the cell.; DARK INDU…
novel.1894					-6.35681	2.69118e-07	-5.57832	1.07727e-10	Other	3.1.3	minor CHO metabolism.raffinose family.stachyose synthases	'(q93xk2|stsyn_pea : 228.0) Stachyose synthase precursor (EC 2.4.1.67) (Galactinol--raffinose galactosyltransferase) - Pisum sativum (Garden pea) & (at4g01970 : 187.0) Encodes a putative stachyose synthetase.; stachyose synthase (STS); CONTAINS InterPro DOMAIN/s: Glycoside hydrolase, catalytic core (InterPro:IPR017853), Raffinose synthase (InterPro:IPR008811); BEST Arabidopsis thaliana protein ma…
Potri.014G118400			-2.99173	1.57204e-06	-4.82704	2.96138e-08	2.23962	1.18681e-08	Clustr 2	3.1.3	minor CHO metabolism.raffinose family.stachyose synthases	'(q93xk2|stsyn_pea : 1217.0) Stachyose synthase precursor (EC 2.4.1.67) (Galactinol--raffinose galactosyltransferase) - Pisum sativum (Garden pea) & (at4g01970 : 1071.0) Encodes a putative stachyose synthetase.; stachyose synthase (STS); CONTAINS InterPro DOMAIN/s: Glycoside hydrolase, catalytic core (InterPro:IPR017853), Raffinose synthase (InterPro:IPR008811); BEST Arabidopsis thaliana protein …
Potri.011G103900			1.2859	0.000433747					Clustr 0	3.2.1	minor CHO metabolism.trehalose.TPS	'(at1g78580 : 1506.0) Encodes an enzyme putatively involved in trehalose biosynthesis. The protein has a trehalose synthase (TPS)-like domain but no trehalose phosphatase (TPP)-like domain. ATTPS1 is able to complement yeast tps1 mutants in vivo. The gene product modulates cell growth but not cell differentiation by determining cell wall deposition and cell division.; trehalose-6-phosphate syntha…
Potri.001G383600			-1.25726	0.00108599	-1.32604	7.26791e-05			Clustr 3	3.2.1	minor CHO metabolism.trehalose.TPS	'(at1g78580 : 1468.0) Encodes an enzyme putatively involved in trehalose biosynthesis. The protein has a trehalose synthase (TPS)-like domain but no trehalose phosphatase (TPP)-like domain. ATTPS1 is able to complement yeast tps1 mutants in vivo. The gene product modulates cell growth but not cell differentiation by determining cell wall deposition and cell division.; trehalose-6-phosphate syntha…
Potri.012G126100	3.16278	7.43286e-08	2.26833	0.00236627					Clustr 14	3.2.2	minor CHO metabolism.trehalose.TPP	'(at5g51460 : 513.0) homologous to the C-terminal part of microbial trehalose-6-phosphate phosphatases; ATTPPA; FUNCTIONS IN: trehalose-phosphatase activity; INVOLVED IN: trehalose biosynthetic process; LOCATED IN: chloroplast; EXPRESSED IN: 23 plant structures; EXPRESSED DURING: 16 growth stages; CONTAINS InterPro DOMAIN/s: HAD-superfamily hydrolase, subfamily IIB (InterPro:IPR006379), Trehalose…
Potri.002G094500	-2.37325	0.00096957	-2.76965	2.45095e-07					Clustr 3	3.2.2	minor CHO metabolism.trehalose.TPP	'(at5g65140 : 491.0) Haloacid dehalogenase-like hydrolase (HAD) superfamily protein; FUNCTIONS IN: catalytic activity, trehalose-phosphatase activity; INVOLVED IN: response to cadmium ion, trehalose biosynthetic process; EXPRESSED IN: 21 plant structures; EXPRESSED DURING: 14 growth stages; CONTAINS InterPro DOMAIN/s: HAD-superfamily hydrolase, subfamily IIB (InterPro:IPR006379), Trehalose-phosph…
Potri.005G077200			-2.49275	0.000653588	-1.96635	0.0238556			Clustr 3	3.2.2	minor CHO metabolism.trehalose.TPP	'(at5g65140 : 536.0) Haloacid dehalogenase-like hydrolase (HAD) superfamily protein; FUNCTIONS IN: catalytic activity, trehalose-phosphatase activity; INVOLVED IN: response to cadmium ion, trehalose biosynthetic process; EXPRESSED IN: 21 plant structures; EXPRESSED DURING: 14 growth stages; CONTAINS InterPro DOMAIN/s: HAD-superfamily hydrolase, subfamily IIB (InterPro:IPR006379), Trehalose-phosph…
Potri.015G126900					-1.98127	0.0255083	-3.09811	0.00100983	Clustr 2	3.2.2	minor CHO metabolism.trehalose.TPP	'(at5g51460 : 520.0) homologous to the C-terminal part of microbial trehalose-6-phosphate phosphatases; ATTPPA; FUNCTIONS IN: trehalose-phosphatase activity; INVOLVED IN: trehalose biosynthetic process; LOCATED IN: chloroplast; EXPRESSED IN: 23 plant structures; EXPRESSED DURING: 16 growth stages; CONTAINS InterPro DOMAIN/s: HAD-superfamily hydrolase, subfamily IIB (InterPro:IPR006379), Trehalose…
Potri.005G166700	-3.0158	2.21461e-34	-3.01343	8.45632e-18	-1.90339	2.44553e-10			Clustr 3	3.2.2	minor CHO metabolism.trehalose.TPP	'(at5g65140 : 364.0) Haloacid dehalogenase-like hydrolase (HAD) superfamily protein; FUNCTIONS IN: catalytic activity, trehalose-phosphatase activity; INVOLVED IN: response to cadmium ion, trehalose biosynthetic process; EXPRESSED IN: 21 plant structures; EXPRESSED DURING: 14 growth stages; CONTAINS InterPro DOMAIN/s: HAD-superfamily hydrolase, subfamily IIB (InterPro:IPR006379), Trehalose-phosph…
Potri.001G139500			-1.1357	8.61062e-05	-1.14917	1.6146e-07			Clustr 2	3.2.3	minor CHO metabolism.trehalose.potential TPS/TPP	'(at4g17770 : 1389.0) Encodes an enzyme putatively involved in trehalose biosynthesis. The protein has a trehalose synthase (TPS)-like domain that may or may not be active as well as a trehalose phosphatase (TPP)-like domain. Phosphorylated TPS5 extracted from Arabidopsis cells binds directly to 14-3-3 isoforms.; trehalose phosphatase/synthase 5 (TPS5); FUNCTIONS IN: transferase activity, transfe…
Potri.015G074000					-1.31178	0.000710431	-1.77123	1.104e-05	Clustr 2	3.2.3	minor CHO metabolism.trehalose.potential TPS/TPP	'(at1g23870 : 1268.0) Encodes an enzyme putatively involved in trehalose biosynthesis. The protein has a trehalose synthase (TPS)-like domain that may or may not be active as well as a trehalose phosphatase (TPP)-like domain.; trehalose-phosphatase/synthase 9 (TPS9); FUNCTIONS IN: transferase activity, transferring glycosyl groups, trehalose-phosphatase activity; INVOLVED IN: trehalose biosynthet…
Potri.001G087100			1.80511	1.33849e-06	2.65942	7.09027e-13	1.89016	6.86403e-16	Clustr 13	3.2.4	minor CHO metabolism.trehalose.trehalase	'(at4g24040 : 698.0) Encodes a trehalase, member of Glycoside Hydrolase Family 37.; trehalase 1 (TRE1); CONTAINS InterPro DOMAIN/s: Glycoside hydrolase, family 37 (InterPro:IPR001661), Six-hairpin glycosidase-like (InterPro:IPR008928), Glycoside hydrolase, family 37, conserved site (InterPro:IPR018232); Has 1925 Blast hits to 1909 proteins in 569 species: Archae - 2; Bacteria - 1056; Metazoa - 50…
Potri.003G143900							10.6047	6.23864e-42	Clustr 13	3.2.4	minor CHO metabolism.trehalose.trehalase	'(at4g24040 : 701.0) Encodes a trehalase, member of Glycoside Hydrolase Family 37.; trehalase 1 (TRE1); CONTAINS InterPro DOMAIN/s: Glycoside hydrolase, family 37 (InterPro:IPR001661), Six-hairpin glycosidase-like (InterPro:IPR008928), Glycoside hydrolase, family 37, conserved site (InterPro:IPR018232); Has 1925 Blast hits to 1909 proteins in 569 species: Archae - 2; Bacteria - 1056; Metazoa - 50…
Potri.005G230200							1.68853	0.000260015	Clustr 9	3.4.2	minor CHO metabolism.myo-inositol.InsP-Kinases	'(at5g42810 : 494.0) Encodes an inositol tetra-/pentaphosphate 2-kinase, involved in the biosynthesis of phytic acid, a regulator of intracellular signaling, a highly abundant animal antinutrient, and a phosphate and mineral storage compound in plant seeds.; inositol-pentakisphosphate 2-kinase 1 (IPK1); CONTAINS InterPro DOMAIN/s: Inositol-pentakisphosphate 2-kinase, metazoa (InterPro:IPR018009),…
Potri.005G078700					3.44356	1.25966e-08	4.55028	7.85835e-31	Clustr 13	3.4.3	minor CHO metabolism.myo-inositol.InsP Synthases	'(q9lw96|ino1_tobac : 723.0) Inositol-3-phosphate synthase (EC 5.5.1.4) (Myo-inositol-1-phosphate synthase) (MI-1-P synthase) (IPS) - Nicotiana tabacum (Common tobacco) & (at2g22240 : 703.0) ** Referred to as MIPS1 in Mitsuhashi et al 2008. Myo-inositol-1-phosphate synthase isoform 2. Expressed in leaf, root and silique. Immunolocalization experiments with an antibody recognizing MIPS1, MIPS2, an…
Potri.007G089000	1.97909	0.0384874	4.31004	1.18295e-25	7.98106	3.06714e-117	8.14974	3.31065e-94	Clustr 13	3.4.3	minor CHO metabolism.myo-inositol.InsP Synthases	'(q9lw96|ino1_tobac : 959.0) Inositol-3-phosphate synthase (EC 5.5.1.4) (Myo-inositol-1-phosphate synthase) (MI-1-P synthase) (IPS) - Nicotiana tabacum (Common tobacco) & (at2g22240 : 943.0) ** Referred to as MIPS1 in Mitsuhashi et al 2008. Myo-inositol-1-phosphate synthase isoform 2. Expressed in leaf, root and silique. Immunolocalization experiments with an antibody recognizing MIPS1, MIPS2, an…
Potri.008G144500			-1.09254	0.00027784	-2.1263	3.17749e-06	-4.26945	7.30666e-49	Clustr 2	3.4.4	minor CHO metabolism.myo-inositol.myo inositol oxygenases	'(at1g14520 : 522.0) Encodes MIOX1. Belongs to myo-inositol oxygenase gene family.; myo-inositol oxygenase 1 (MIOX1); FUNCTIONS IN: inositol oxygenase activity, oxidoreductase activity; INVOLVED IN: syncytium formation; LOCATED IN: cytoplasm; EXPRESSED IN: 6 plant structures; CONTAINS InterPro DOMAIN/s: Protein of unknown function DUF706 (InterPro:IPR007828); BEST Arabidopsis thaliana protein mat…
Potri.018G069700					-4.21711	0.000195868	-6.92598	1.12149e-97	Clustr 2	3.4.4	minor CHO metabolism.myo-inositol.myo inositol oxygenases	'(at2g19800 : 470.0) Encodes a myo-inositol oxygenase family gene.; myo-inositol oxygenase 2 (MIOX2); FUNCTIONS IN: inositol oxygenase activity; INVOLVED IN: syncytium formation; LOCATED IN: cytoplasm; EXPRESSED IN: 24 plant structures; EXPRESSED DURING: 14 growth stages; CONTAINS InterPro DOMAIN/s: Protein of unknown function DUF706 (InterPro:IPR007828); BEST Arabidopsis thaliana protein match i…
Potri.010G156500			2.07065	1.32376e-10	1.76931	8.17641e-10	1.73265	1.4514e-17	Clustr 13	3.4.5	minor CHO metabolism.myo-inositol.inositol phosphatase	'(at3g02870 : 348.0) Encodes a L-galactose-1-phosphate phosphatase, involved in ascorbate biosynthesis.; VTC4; FUNCTIONS IN: 3'(2'),5'-bisphosphate nucleotidase activity, L-galactose-1-phosphate phosphatase activity, inositol or phosphatidylinositol phosphatase activity, inositol-1(or 4)-monophosphatase activity; INVOLVED IN: sulfur metabolic process, L-ascorbic acid biosynthetic process, respons…
Potri.016G011000			2.76238	0.000650078			4.55028	7.85835e-31	Clustr 13	3.4.5	minor CHO metabolism.myo-inositol.inositol phosphatase	'(at3g02870 : 446.0) Encodes a L-galactose-1-phosphate phosphatase, involved in ascorbate biosynthesis.; VTC4; FUNCTIONS IN: 3'(2'),5'-bisphosphate nucleotidase activity, L-galactose-1-phosphate phosphatase activity, inositol or phosphatidylinositol phosphatase activity, inositol-1(or 4)-monophosphatase activity; INVOLVED IN: sulfur metabolic process, L-ascorbic acid biosynthetic process, respons…
Potri.010G156300			2.4203	6.67139e-13	2.03778	1.69171e-14	2.17399	1.2661e-16	Clustr 13	3.4.5	minor CHO metabolism.myo-inositol.inositol phosphatase	'(at3g02870 : 377.0) Encodes a L-galactose-1-phosphate phosphatase, involved in ascorbate biosynthesis.; VTC4; FUNCTIONS IN: 3'(2'),5'-bisphosphate nucleotidase activity, L-galactose-1-phosphate phosphatase activity, inositol or phosphatidylinositol phosphatase activity, inositol-1(or 4)-monophosphatase activity; INVOLVED IN: sulfur metabolic process, L-ascorbic acid biosynthetic process, respons…
Potri.016G102100					1.43831	0.0306457	1.92802	0.00012282	Clustr 13	3.5	minor CHO metabolism.others	'(at2g37770 : 430.0) NAD(P)-linked oxidoreductase superfamily protein; FUNCTIONS IN: oxidoreductase activity; INVOLVED IN: oxidation reduction; EXPRESSED IN: 12 plant structures; EXPRESSED DURING: LP.04 four leaves visible, 4 anthesis, petal differentiation and expansion stage; CONTAINS InterPro DOMAIN/s: Aldo/keto reductase (InterPro:IPR001395), Aldo/keto reductase subgroup (InterPro:IPR020471),…
Potri.006G090600			1.37192	0.000709322	1.40305	0.000252579	1.93382	9.13315e-10	Clustr 13	3.5	minor CHO metabolism.others	'(at2g37770 : 490.0) NAD(P)-linked oxidoreductase superfamily protein; FUNCTIONS IN: oxidoreductase activity; INVOLVED IN: oxidation reduction; EXPRESSED IN: 12 plant structures; EXPRESSED DURING: LP.04 four leaves visible, 4 anthesis, petal differentiation and expansion stage; CONTAINS InterPro DOMAIN/s: Aldo/keto reductase (InterPro:IPR001395), Aldo/keto reductase subgroup (InterPro:IPR020471),…
Potri.006G037300							1.47079	0.000604152	Clustr 9	3.5	minor CHO metabolism.others	'(at3g17940 : 558.0) Galactose mutarotase-like superfamily protein; FUNCTIONS IN: isomerase activity, carbohydrate binding, aldose 1-epimerase activity, catalytic activity; INVOLVED IN: galactose metabolic process, hexose metabolic process, carbohydrate metabolic process; LOCATED IN: cellular_component unknown; EXPRESSED IN: 25 plant structures; EXPRESSED DURING: 16 growth stages; CONTAINS InterP…
Potri.008G167400			1.32675	6.22498e-07					Clustr 12	3.5	minor CHO metabolism.others	'(at1g04420 : 590.0) NAD(P)-linked oxidoreductase superfamily protein; FUNCTIONS IN: oxidoreductase activity, aldo-keto reductase activity; INVOLVED IN: oxidation reduction; LOCATED IN: chloroplast, chloroplast stroma, chloroplast envelope; EXPRESSED IN: 23 plant structures; EXPRESSED DURING: 13 growth stages; CONTAINS InterPro DOMAIN/s: Aldo/keto reductase (InterPro:IPR001395); BEST Arabidopsis …
Potri.012G045900							1.4517	0.000398045	Clustr 9	3.5	minor CHO metabolism.others	'(at3g17940 : 469.0) Galactose mutarotase-like superfamily protein; FUNCTIONS IN: isomerase activity, carbohydrate binding, aldose 1-epimerase activity, catalytic activity; INVOLVED IN: galactose metabolic process, hexose metabolic process, carbohydrate metabolic process; LOCATED IN: cellular_component unknown; EXPRESSED IN: 25 plant structures; EXPRESSED DURING: 16 growth stages; CONTAINS InterP…
Potri.016G102300					4.10365	8.98019e-63			Clustr 7	3.5	minor CHO metabolism.others	'(at2g37770 : 380.0) NAD(P)-linked oxidoreductase superfamily protein; FUNCTIONS IN: oxidoreductase activity; INVOLVED IN: oxidation reduction; EXPRESSED IN: 12 plant structures; EXPRESSED DURING: LP.04 four leaves visible, 4 anthesis, petal differentiation and expansion stage; CONTAINS InterPro DOMAIN/s: Aldo/keto reductase (InterPro:IPR001395), Aldo/keto reductase subgroup (InterPro:IPR020471),…
Potri.015G006900			-1.04949	0.0251987					Clustr 3	3.5	minor CHO metabolism.others	'(at5g53580 : 549.0) NAD(P)-linked oxidoreductase superfamily protein; FUNCTIONS IN: oxidoreductase activity, aldo-keto reductase activity; INVOLVED IN: oxidation reduction; LOCATED IN: chloroplast; EXPRESSED IN: 22 plant structures; EXPRESSED DURING: 13 growth stages; CONTAINS InterPro DOMAIN/s: Aldo/keto reductase (InterPro:IPR001395), Aldo/keto reductase subgroup (InterPro:IPR020471), Aldo/ket…
Potri.012G128900							-5.57832	1.07727e-10	Other	3.5	minor CHO metabolism.others	'(at5g62280 : 205.0) Protein of unknown function (DUF1442); CONTAINS InterPro DOMAIN/s: Protein of unknown function DUF1442 (InterPro:IPR009902); BEST Arabidopsis thaliana protein match is: Protein of unknown function (DUF1442) (TAIR:AT2G45360.1); Has 92 Blast hits to 92 proteins in 12 species: Archae - 0; Bacteria - 0; Metazoa - 0; Fungi - 0; Plants - 92; Viruses - 0; Other Eukaryotes - 0 (sourc…
Potri.004G129700							-3.28945	0.0107094	Clustr 2	3.5	minor CHO metabolism.others	'(at3g47800 : 412.0) Galactose mutarotase-like superfamily protein; FUNCTIONS IN: aldose 1-epimerase activity; INVOLVED IN: galactose metabolic process, hexose metabolic process, carbohydrate metabolic process; LOCATED IN: endomembrane system; EXPRESSED IN: 23 plant structures; EXPRESSED DURING: 14 growth stages; CONTAINS InterPro DOMAIN/s: Glycoside hydrolase-type carbohydrate-binding (InterPro:…
Potri.005G207100			-1.13192	0.00106384					Clustr 3	3.5	minor CHO metabolism.others	'(loc_os07g05000.1 : 527.0) no description available & (at1g06690 : 521.0) NAD(P)-linked oxidoreductase superfamily protein; FUNCTIONS IN: oxidoreductase activity, aldo-keto reductase activity; INVOLVED IN: oxidation reduction; LOCATED IN: chloroplast thylakoid membrane, chloroplast, plastoglobule, chloroplast envelope; EXPRESSED IN: 22 plant structures; EXPRESSED DURING: 14 growth stages; CONTAI…
Potri.019G077600					-1.96219	8.90802e-13	-2.71083	7.8894e-25	Clustr 2	3.7	minor CHO metabolism.sugar kinases	'(at5g49650 : 855.0) Encodes a cytosolic protein capable of phosphorylating xylulose and deoxy-xylulose. It most likely plays a role in producing precursors for isoprenoid biosynthesis.; xylulose kinase-2 (XK-2); FUNCTIONS IN: xylulokinase activity; INVOLVED IN: xylulose metabolic process; LOCATED IN: cytosol; EXPRESSED IN: 23 plant structures; EXPRESSED DURING: 13 growth stages; CONTAINS InterPr…
Potri.018G152200					7.46927	1.50481e-25	10.6047	6.23864e-42	Other	3.8.2	minor CHO metabolism.galactose.alpha-galactosidases	'(at5g08370 : 504.0) alpha-galactosidase 2 (AGAL2); FUNCTIONS IN: alpha-galactosidase activity, hydrolase activity, hydrolyzing O-glycosyl compounds, catalytic activity; INVOLVED IN: positive regulation of flower development, leaf morphogenesis; LOCATED IN: plant-type cell wall; EXPRESSED IN: 22 plant structures; EXPRESSED DURING: 13 growth stages; CONTAINS InterPro DOMAIN/s: Aldolase-type TIM ba…
Potri.010G048400					-1.09642	0.00098841	-1.0169	0.00114527	Clustr 2	3.8.2	minor CHO metabolism.galactose.alpha-galactosidases	'(at3g26380 : 835.0) Melibiase family protein; FUNCTIONS IN: alpha-galactosidase activity, hydrolase activity, hydrolyzing O-glycosyl compounds, catalytic activity; INVOLVED IN: N-terminal protein myristoylation, carbohydrate metabolic process, metabolic process, lactose catabolic process; LOCATED IN: cell wall; EXPRESSED IN: 23 plant structures; EXPRESSED DURING: 13 growth stages; CONTAINS Inter…
Potri.018G069200					1.1038	2.22471e-05			Clustr 13	4.1.4	glycolysis.cytosolic branch.phosphofructokinase (PFK)	'(at4g26270 : 791.0) phosphofructokinase 3 (PFK3); CONTAINS InterPro DOMAIN/s: Pyrophosphate-dependent phosphofructokinase TP0108 (InterPro:IPR012004), Phosphofructokinase (InterPro:IPR000023); BEST Arabidopsis thaliana protein match is: phosphofructokinase 7 (TAIR:AT5G56630.1); Has 30201 Blast hits to 17322 proteins in 780 species: Archae - 12; Bacteria - 1396; Metazoa - 17338; Fungi - 3422; Pla…
Potri.006G235100			-1.08306	4.25733e-06			-1.00807	1.33435e-05	Clustr 2	4.1.4	glycolysis.cytosolic branch.phosphofructokinase (PFK)	'(at4g26270 : 717.0) phosphofructokinase 3 (PFK3); CONTAINS InterPro DOMAIN/s: Pyrophosphate-dependent phosphofructokinase TP0108 (InterPro:IPR012004), Phosphofructokinase (InterPro:IPR000023); BEST Arabidopsis thaliana protein match is: phosphofructokinase 7 (TAIR:AT5G56630.1); Has 30201 Blast hits to 17322 proteins in 780 species: Archae - 12; Bacteria - 1396; Metazoa - 17338; Fungi - 3422; Pla…
Potri.010G055400			1.72483	6.2414e-08	2.27278	7.60185e-14	2.29597	3.11158e-15	Clustr 13	4.1.8	glycolysis.cytosolic branch.glyceraldehyde 3-phosphate dehydrogenase (GAP-DH)	'(at3g04120 : 575.0) encodes cytosolic GADPH (C subunit) involved in the glycolytic pathway but also interacts with H2O2 potentially placing it in a signalling cascade induced by ROS.; glyceraldehyde-3-phosphate dehydrogenase C subunit 1 (GAPC1); FUNCTIONS IN: glyceraldehyde-3-phosphate dehydrogenase (phosphorylating) activity, copper ion binding, glyceraldehyde-3-phosphate dehydrogenase activity…
Potri.008G179300			1.71273	9.73189e-08	1.83917	1.65679e-06	1.31433	0.000601561	Clustr 13	4.1.8	glycolysis.cytosolic branch.glyceraldehyde 3-phosphate dehydrogenase (GAP-DH)	'(at3g04120 : 558.0) encodes cytosolic GADPH (C subunit) involved in the glycolytic pathway but also interacts with H2O2 potentially placing it in a signalling cascade induced by ROS.; glyceraldehyde-3-phosphate dehydrogenase C subunit 1 (GAPC1); FUNCTIONS IN: glyceraldehyde-3-phosphate dehydrogenase (phosphorylating) activity, copper ion binding, glyceraldehyde-3-phosphate dehydrogenase activity…
Potri.006G186800							10.6047	6.23864e-42	Other	4.1.9	glycolysis.cytosolic branch.non-phosphorylating glyceraldehyde 3-phosphate dehydrogenase (NPGAP-DH)	'(p93338|gapn_nicpl : 939.0) NADP-dependent glyceraldehyde-3-phosphate dehydrogenase (EC 1.2.1.9) (Non-phosphorylating glyceraldehyde 3-phosphate dehydrogenase) (Glyceraldehyde-3-phosphate dehydrogenase [NADP+]) (Triosephosphate dehydrogenase) - Nicotiana plumbagin & (at2g24270 : 922.0) Encodes a protein with non-phosphorylating NADP-dependent glyceraldehyde-3-phosphate dehydrogenase activity. Th…
Potri.018G020600					1.50866	3.44814e-07	1.6762	5.84205e-17	Clustr 13	4.1.9	glycolysis.cytosolic branch.non-phosphorylating glyceraldehyde 3-phosphate dehydrogenase (NPGAP-DH)	'(p93338|gapn_nicpl : 894.0) NADP-dependent glyceraldehyde-3-phosphate dehydrogenase (EC 1.2.1.9) (Non-phosphorylating glyceraldehyde 3-phosphate dehydrogenase) (Glyceraldehyde-3-phosphate dehydrogenase [NADP+]) (Triosephosphate dehydrogenase) - Nicotiana plumbagin & (loc_os08g34210.1 : 867.0) no description available & (at2g24270 : 863.0) Encodes a protein with non-phosphorylating NADP-dependent…
Potri.003G131200					2.97535	5.72071e-06	5.23267	1.02224e-29	Clustr 13	4.1.12	glycolysis.cytosolic branch.phosphoglycerate mutase	'(loc_os06g01950.1 : 382.0) no description available & (at3g05170 : 267.0) Phosphoglycerate mutase family protein; FUNCTIONS IN: catalytic activity; INVOLVED IN: metabolic process; LOCATED IN: cellular_component unknown; EXPRESSED IN: 17 plant structures; EXPRESSED DURING: 6 growth stages; CONTAINS InterPro DOMAIN/s: Histidine phosphatase superfamily, clade-1 (InterPro:IPR013078), Phosphoglycerat…
Potri.002G108500					1.4397	2.89251e-10	1.37118	1.28499e-07	Clustr 13	4.1.12	glycolysis.cytosolic branch.phosphoglycerate mutase	'(at5g64460 : 409.0) Phosphoglycerate mutase family protein; FUNCTIONS IN: molecular_function unknown; INVOLVED IN: biological_process unknown; LOCATED IN: cellular_component unknown; EXPRESSED IN: 22 plant structures; EXPRESSED DURING: 13 growth stages; CONTAINS InterPro DOMAIN/s: Histidine phosphatase superfamily, clade-1 (InterPro:IPR013078); BEST Arabidopsis thaliana protein match is: Phospho…
Potri.002G108600					-1.16669	0.0111551	-1.2555	0.00932218	Clustr 14	4.1.12	glycolysis.cytosolic branch.phosphoglycerate mutase	'(at5g64460 : 293.0) Phosphoglycerate mutase family protein; FUNCTIONS IN: molecular_function unknown; INVOLVED IN: biological_process unknown; LOCATED IN: cellular_component unknown; EXPRESSED IN: 22 plant structures; EXPRESSED DURING: 13 growth stages; CONTAINS InterPro DOMAIN/s: Histidine phosphatase superfamily, clade-1 (InterPro:IPR013078); BEST Arabidopsis thaliana protein match is: Phospho…
Potri.015G131100					1.08626	1.13083e-12	1.12381	1.03022e-13	Clustr 13	4.1.13	glycolysis.cytosolic branch.enolase	'(loc_os10g08550.3 : 731.0) no description available & (q42971|eno_orysa : 730.0) Enolase (EC 4.2.1.11) (2-phosphoglycerate dehydratase) (2-phospho-D-glycerate hydro-lyase) (OSE1) - Oryza sativa (Rice) & (at2g36530 : 704.0) Involved in light-dependent cold tolerance and encodes an enolase. Protein is tyrosine-phosphorylated and its phosphorylation state is modulated in response to ABA in Arabidop…
Potri.002G214100			1.69051	0.000350507	1.05012	0.0360741			Clustr 12	4.1.15	glycolysis.cytosolic branch.phospho-enol-pyruvate carboxylase (PEPC)	'(p29194|capp2_sorbi : 1658.0) Phosphoenolpyruvate carboxylase 2 (EC 4.1.1.31) (PEPCase 2) (PEPC 2) (CP28) - Sorghum bicolor (Sorghum) (Sorghum vulgare) & (loc_os08g27840.1 : 1653.0) no description available & (at1g53310 : 1647.0) Encodes one of four Arabidopsis phosphoenolpyruvate carboxylase proteins.; phosphoenolpyruvate carboxylase 1 (PPC1); FUNCTIONS IN: protein binding, phosphoenolpyruvate …
Potri.019G018100							1.25233	0.000473939	Clustr 13	4.1.16	glycolysis.cytosolic branch.phospho-enol-pyruvate carboxylase kinase (PPCK)	'(at3g04530 : 373.0) Encodes a second Arabidopsis phosphoenolpyruvate carboxylase kinase gene product with a different expression pattern from PPCK1. Expression of the gene is upregulated by exposure of the plant to light.; phosphoenolpyruvate carboxylase kinase 2 (PPCK2); CONTAINS InterPro DOMAIN/s: Protein kinase, ATP binding site (InterPro:IPR017441), Serine/threonine-protein kinase domain (In…
Potri.002G093300					1.34321	4.27365e-05			Clustr 8	4.2.12	glycolysis.plastid branch.phosphoglycerate mutase	'(loc_os02g51590.1 : 485.0) no description available & (at1g22170 : 471.0) Phosphoglycerate mutase family protein; FUNCTIONS IN: intramolecular transferase activity, phosphotransferases, catalytic activity; INVOLVED IN: glycolysis, metabolic process; LOCATED IN: chloroplast; EXPRESSED IN: 19 plant structures; EXPRESSED DURING: 8 growth stages; CONTAINS InterPro DOMAIN/s: Histidine phosphatase sup…
Potri.001G145300					1.07538	1.23337e-05			Clustr 7	4.2.14	glycolysis.plastid branch.pyruvate kinase (PK)	'(q40546|kpyg_tobac : 829.0) Pyruvate kinase isozyme G, chloroplast precursor (EC 2.7.1.40) - Nicotiana tabacum (Common tobacco) & (at1g32440 : 801.0) encodes a chloroplast pyruvate kinase beta subunit. The enzyme is less active than the other chloroplast pyruvate kinase beta subunit encoded by AT5G52920. Involved in seed oil biosynthesis. Can partially complement the AT5G52920 mutant.; plastidia…
Potri.007G010300			1.2352	1.40559e-05	1.18388	2.12815e-07			Clustr 12	4.2.4	glycolysis.plastid branch.phosphofructokinase (PFK)	'(at2g22480 : 795.0) phosphofructokinase 5 (PFK5); CONTAINS InterPro DOMAIN/s: Pyrophosphate-dependent phosphofructokinase TP0108 (InterPro:IPR012004), Phosphofructokinase (InterPro:IPR000023); BEST Arabidopsis thaliana protein match is: phosphofructokinase 4 (TAIR:AT5G61580.1); Has 7923 Blast hits to 7389 proteins in 2127 species: Archae - 28; Bacteria - 5127; Metazoa - 660; Fungi - 395; Plants …
Potri.001G122400	2.74239	1.68125e-06					1.3683	0.0077139	Clustr 8	5.1	fermentation.LDH	'(at4g17260 : 541.0) Lactate/malate dehydrogenase family protein; FUNCTIONS IN: in 6 functions; INVOLVED IN: response to salt stress, response to abscisic acid stimulus; LOCATED IN: plasma membrane; EXPRESSED IN: 24 plant structures; EXPRESSED DURING: 13 growth stages; CONTAINS InterPro DOMAIN/s: L-lactate dehydrogenase (InterPro:IPR011304), Lactate/malate dehydrogenase, C-terminal (InterPro:IPR0…
Potri.003G067700							1.04317	4.41921e-05	Clustr 13	5.1	fermentation.aldehyde dehydrogenase	'(at1g54100 : 830.0) Aldehyde dehydrogenase; aldehyde dehydrogenase 7B4 (ALDH7B4); FUNCTIONS IN: 3-chloroallyl aldehyde dehydrogenase activity, oxidoreductase activity; INVOLVED IN: response to desiccation, response to salt stress, response to abscisic acid stimulus; EXPRESSED IN: 23 plant structures; EXPRESSED DURING: 15 growth stages; CONTAINS InterPro DOMAIN/s: Aldehyde/histidinol dehydrogenas…
Potri.012G078700					-1.04838	4.3524e-06			Clustr 5	5.1	fermentation.aldehyde dehydrogenase	'(at3g48000 : 848.0) Encodes a putative (NAD+) aldehyde dehydrogenase.; aldehyde dehydrogenase 2B4 (ALDH2B4); FUNCTIONS IN: 3-chloroallyl aldehyde dehydrogenase activity, aldehyde dehydrogenase (NAD) activity, ATP binding; INVOLVED IN: response to cadmium ion; LOCATED IN: mitochondrion, chloroplast; EXPRESSED IN: 24 plant structures; EXPRESSED DURING: 14 growth stages; CONTAINS InterPro DOMAIN/s:…
Potri.004G094600			1.04049	6.74348e-10	1.32649	3.34639e-17	1.34451	4.85778e-15	Clustr 13	5.2	fermentation.PDC	'(at5g17380 : 881.0) Thiamine pyrophosphate dependent pyruvate decarboxylase family protein; FUNCTIONS IN: pyruvate decarboxylase activity, magnesium ion binding, thiamin pyrophosphate binding, transferase activity, catalytic activity; LOCATED IN: cellular_component unknown; EXPRESSED IN: 23 plant structures; EXPRESSED DURING: 13 growth stages; CONTAINS InterPro DOMAIN/s: TPP-binding enzyme, cons…
Potri.T143400					-1.17284	0.00044926			Clustr 2	5.2	fermentation.PDC	'(p51850|pdc1_pea : 664.0) Pyruvate decarboxylase isozyme 1 (EC 4.1.1.1) (PDC) - Pisum sativum (Garden pea) & (at5g54960 : 603.0) pyruvate decarboxylase-2; pyruvate decarboxylase-2 (PDC2); FUNCTIONS IN: pyruvate decarboxylase activity, magnesium ion binding, carboxy-lyase activity, thiamin pyrophosphate binding, catalytic activity; INVOLVED IN: response to hypoxia; LOCATED IN: cellular_component …
Potri.017G151900					-1.46087	0.00059491			Clustr 11	5.2	fermentation.PDC	'(p51850|pdc1_pea : 1026.0) Pyruvate decarboxylase isozyme 1 (EC 4.1.1.1) (PDC) - Pisum sativum (Garden pea) & (loc_os03g18220.1 : 952.0) no description available & (at5g01320 : 940.0) Thiamine pyrophosphate dependent pyruvate decarboxylase family protein; FUNCTIONS IN: in 6 functions; LOCATED IN: cellular_component unknown; CONTAINS InterPro DOMAIN/s: TPP-binding enzyme, conserved site (InterPro…
Potri.006G102500			-1.24253	4.27592e-09			1.22768	9.36592e-12	Clustr 3	5.2	fermentation.PDC	'(at5g01320 : 1000.0) Thiamine pyrophosphate dependent pyruvate decarboxylase family protein; FUNCTIONS IN: in 6 functions; LOCATED IN: cellular_component unknown; CONTAINS InterPro DOMAIN/s: TPP-binding enzyme, conserved site (InterPro:IPR000399), Thiamine pyrophosphate enzyme, central domain (InterPro:IPR012000), Pyruvate decarboxylase/indolepyruvate decarboxylase (InterPro:IPR012110), Thiamine…
Potri.019G041500							4.23164	1.9317e-07	Clustr 13	5.3	fermentation.ADH	'(loc_os03g08999.1 : 298.0) no description available & (at1g22430 : 294.0) GroES-like zinc-binding dehydrogenase family protein; FUNCTIONS IN: oxidoreductase activity, zinc ion binding; INVOLVED IN: oxidation reduction; LOCATED IN: cellular_component unknown; EXPRESSED IN: 21 plant structures; EXPRESSED DURING: 13 growth stages; CONTAINS InterPro DOMAIN/s: GroES-like (InterPro:IPR011032), Alcohol…
Potri.008G108000							1.3367	6.34149e-11	Clustr 13	6	gluconeogenesis / glyoxylate cycle	'(at3g16910 : 784.0) Encodes a peroxisomal protein with acetyl-CoA synthetase activity that is responsible for the activation of acetate for entry into the glyoxylate cycle.; acyl-activating enzyme 7 (AAE7); FUNCTIONS IN: acetate-CoA ligase activity, AMP binding; INVOLVED IN: glyoxylate cycle, acetate metabolic process; LOCATED IN: peroxisome; EXPRESSED IN: 23 plant structures; EXPRESSED DURING: …
Potri.015G092000					-1.7734	1.04297e-05			Clustr 5	6.2	gluconeogenesis / glyoxylate cycle.malate synthase	'(p17815|masy_ricco : 1037.0) Malate synthase, glyoxysomal (EC 2.3.3.9) - Ricinus communis (Castor bean) & (at5g03860 : 966.0) Encodes a protein with malate synthase activity.; malate synthase (MLS); FUNCTIONS IN: malate synthase activity; INVOLVED IN: glyoxylate cycle; CONTAINS InterPro DOMAIN/s: Malate synthase-like (InterPro:IPR011076), Malate synthase, conserved site (InterPro:IPR019830), Mal…
Potri.010G027800					-1.09344	0.00552654			Clustr 3	6.5	gluconeogenesis / glyoxylate cycle.pyruvate dikinase	'(q42910|ppdk_mescr : 1489.0) Pyruvate, phosphate dikinase, chloroplast precursor (EC 2.7.9.1) (Pyruvate, orthophosphate dikinase) - Mesembryanthemum crystallinum (Common ice plant) & (at4g15530 : 1446.0) Encodes a dual-targeted protein believed to act as a pyruvate, orthophosphate dikinase. These enzymes are normally associated with C4 photosynthesis which does not occur in Arabidopsis. However,…
Potri.014G166800			-1.02773	0.000213182					Clustr 3	7.1.1	OPP.oxidative PP.G6PD	'(at5g35790 : 914.0) Encodes a plastidic glucose-6-phosphate dehydrogenase that is sensitive to reduction by DTT and whose mRNA is more prevalent in developing organs but absent in the root.; glucose-6-phosphate dehydrogenase 1 (G6PD1); FUNCTIONS IN: glucose-6-phosphate dehydrogenase activity, protein binding; INVOLVED IN: pentose-phosphate shunt, oxidative branch, glucose metabolic process; LOCA…
Potri.010G157200			-1.26247	2.63866e-06	-1.50677	5.44034e-09	-1.05227	5.24045e-07	Clustr 2	7.1.2	OPP.oxidative PP.6-phosphogluconolactonase	'(at1g13700 : 376.0) 6-phosphogluconolactonase 1 (PGL1); FUNCTIONS IN: 6-phosphogluconolactonase activity, catalytic activity; INVOLVED IN: pentose-phosphate shunt, carbohydrate metabolic process; LOCATED IN: cellular_component unknown; EXPRESSED IN: 11 plant structures; EXPRESSED DURING: LP.06 six leaves visible, LP.04 four leaves visible, 4 anthesis, petal differentiation and expansion stage; C…
Potri.T017600			1.05545	0.00175101					Clustr 13	7.1.3	OPP.oxidative PP.6-phosphogluconate dehydrogenase	'(at3g02360 : 873.0) 6-phosphogluconate dehydrogenase family protein; FUNCTIONS IN: in 6 functions; INVOLVED IN: response to salt stress; LOCATED IN: peroxisome; EXPRESSED IN: 27 plant structures; EXPRESSED DURING: 16 growth stages; CONTAINS InterPro DOMAIN/s: 6-phosphogluconate dehydrogenase, NAD-binding (InterPro:IPR006115), 6-phosphogluconate dehydrogenase, C-terminal-like (InterPro:IPR008927)…
Potri.004G108900			1.15589	4.20727e-07					Clustr 12	7.1.3	OPP.oxidative PP.6-phosphogluconate dehydrogenase	'(at3g02360 : 823.0) 6-phosphogluconate dehydrogenase family protein; FUNCTIONS IN: in 6 functions; INVOLVED IN: response to salt stress; LOCATED IN: peroxisome; EXPRESSED IN: 27 plant structures; EXPRESSED DURING: 16 growth stages; CONTAINS InterPro DOMAIN/s: 6-phosphogluconate dehydrogenase, NAD-binding (InterPro:IPR006115), 6-phosphogluconate dehydrogenase, C-terminal-like (InterPro:IPR008927)…
Potri.T017700					1.00934	2.46228e-07			Clustr 13	7.1.3	OPP.oxidative PP.6-phosphogluconate dehydrogenase	'(at3g02360 : 888.0) 6-phosphogluconate dehydrogenase family protein; FUNCTIONS IN: in 6 functions; INVOLVED IN: response to salt stress; LOCATED IN: peroxisome; EXPRESSED IN: 27 plant structures; EXPRESSED DURING: 16 growth stages; CONTAINS InterPro DOMAIN/s: 6-phosphogluconate dehydrogenase, NAD-binding (InterPro:IPR006115), 6-phosphogluconate dehydrogenase, C-terminal-like (InterPro:IPR008927)…
Potri.003G135600			-1.00052	1.96365e-07					Clustr 8	7.1.3	OPP.oxidative PP.6-phosphogluconate dehydrogenase	'(at5g41670 : 860.0) 6-phosphogluconate dehydrogenase family protein; FUNCTIONS IN: in 6 functions; INVOLVED IN: response to fructose stimulus, response to cadmium ion, response to sucrose stimulus, response to glucose stimulus; LOCATED IN: mitochondrion, chloroplast; EXPRESSED IN: 24 plant structures; EXPRESSED DURING: 14 growth stages; CONTAINS InterPro DOMAIN/s: 6-phosphogluconate dehydrogenas…
Potri.008G127600	2.53396	7.2299e-08			1.7654	2.9884e-06	2.18147	2.20239e-08	Clustr 9	7.2.4	OPP.non-reductive PP.ribose 5-phosphate isomerase	'(at2g01290 : 349.0) Cytosolic ribose-5-phosphate isomerase. Knockout mutation causes chloroplast dysfunction, late flowering and premature cell death.; ribose-5-phosphate isomerase 2 (RPI2); CONTAINS InterPro DOMAIN/s: Ribose-5-phosphate isomerase, type A, subgroup (InterPro:IPR020672), Ribose 5-phosphate isomerase, type A (InterPro:IPR004788); BEST Arabidopsis thaliana protein match is: Ribose …
Potri.001G061400			1.07035	1.91083e-05	1.08325	7.39647e-07			Clustr 7	8.1.1.1	TCA / org transformation.TCA.pyruvate DH.E1	'(loc_os08g42410.1 : 632.0) no description available & (p52904|odpb_pea : 621.0) Pyruvate dehydrogenase E1 component subunit beta, mitochondrial precursor (EC 1.2.4.1) (PDHE1-B) - Pisum sativum (Garden pea) & (at5g50850 : 615.0) MACCI-BOU (MAB1); FUNCTIONS IN: pyruvate dehydrogenase (acetyl-transferring) activity, catalytic activity; INVOLVED IN: defense response to bacterium; LOCATED IN: mitocho…
Potri.003G043900					1.01651	1.14317e-08			Clustr 7	8.1.1.2	TCA / org transformation.TCA.pyruvate DH.E2	'(at3g13930 : 733.0) Dihydrolipoamide acetyltransferase, long form protein; FUNCTIONS IN: dihydrolipoyllysine-residue acetyltransferase activity, copper ion binding; INVOLVED IN: pyruvate metabolic process, metabolic process; LOCATED IN: mitochondrion, chloroplast, chloroplast envelope; EXPRESSED IN: 25 plant structures; EXPRESSED DURING: 13 growth stages; CONTAINS InterPro DOMAIN/s: 2-oxo acid d…
novel.2496			1.07785	0.0232006					Clustr 7	8.1.1.2	TCA / org transformation.TCA.pyruvate DH.E2	'(at1g54220 : 301.0) Dihydrolipoamide acetyltransferase, long form protein; FUNCTIONS IN: dihydrolipoyllysine-residue acetyltransferase activity, acyltransferase activity; INVOLVED IN: pyruvate metabolic process, metabolic process; LOCATED IN: mitochondrion; EXPRESSED IN: 23 plant structures; EXPRESSED DURING: 13 growth stages; CONTAINS InterPro DOMAIN/s: 2-oxo acid dehydrogenase, lipoyl-binding …
novel.2497					1.18506	0.000286606			Clustr 13	8.1.1.2	TCA / org transformation.TCA.pyruvate DH.E2	'(at1g54220 : 301.0) Dihydrolipoamide acetyltransferase, long form protein; FUNCTIONS IN: dihydrolipoyllysine-residue acetyltransferase activity, acyltransferase activity; INVOLVED IN: pyruvate metabolic process, metabolic process; LOCATED IN: mitochondrion; EXPRESSED IN: 23 plant structures; EXPRESSED DURING: 13 growth stages; CONTAINS InterPro DOMAIN/s: 2-oxo acid dehydrogenase, lipoyl-binding …
Potri.001G230500			1.06409	1.20343e-08	1.39417	8.76279e-17			Clustr 13	8.1.2	TCA / org transformation.TCA.CS	'(o80433|cisy_dauca : 790.0) Citrate synthase, mitochondrial precursor (EC 2.3.3.1) - Daucus carota (Carrot) & (at2g44350 : 768.0) encodes a mitochrondrion targeted citrate synthase, the first enzyme of the tricarboxylic acid cycle, catalyzing the condensation of acetyl-CoA and oxaloacetate, finally yielding citrate and CoA.; ATCS; FUNCTIONS IN: citrate (SI)-synthase activity, zinc ion binding, A…
Potri.002G229200					1.2397	7.02307e-10			Clustr 7	8.1.3	TCA / org transformation.TCA.aconitase	'(at2g05710 : 1615.0) Encodes an aconitase that can catalyze the conversion of citrate to isocitrate through a cis-aconitate intermediate, indicating that it may participate in the TCA cycle and other primary metabolic pathways. The protein is believed to accumulate in the mitochondria and the cytosol. It affects CSD2 (At2g28190 - a superoxide dismutase) transcript levels and may play a role in t…
Potri.014G153400			1.23205	2.77135e-07	1.01414	4.17827e-05			Clustr 12	8.1.3	TCA / org transformation.TCA.aconitase	'(loc_os08g09200.1 : 1655.0) no description available & (at2g05710 : 1649.0) Encodes an aconitase that can catalyze the conversion of citrate to isocitrate through a cis-aconitate intermediate, indicating that it may participate in the TCA cycle and other primary metabolic pathways. The protein is believed to accumulate in the mitochondria and the cytosol. It affects CSD2 (At2g28190 - a superoxid…
Potri.010G176000							1.30032	5.26994e-06	Clustr 13	8.1.4	TCA / org transformation.TCA.IDH	'(p50218|idhc_tobac : 752.0) Isocitrate dehydrogenase [NADP] (EC 1.1.1.42) (Oxalosuccinate decarboxylase) (IDH) (NADP(+)-specific ICDH) (IDP) - Nicotiana tabacum (Common tobacco) & (loc_os01g14580.1 : 736.0) no description available & (at1g65930 : 726.0) Encodes a NADP+-isocitrate dehydrogenase that is believed to function in the cytosol. It appears to contribute to NADPH production under oxidati…
Potri.001G347800					1.06725	3.47869e-09			Clustr 7	8.1.4	TCA / org transformation.TCA.IDH	'(at5g14590 : 744.0) Isocitrate/isopropylmalate dehydrogenase family protein; FUNCTIONS IN: NAD or NADH binding, isocitrate dehydrogenase (NADP+) activity, magnesium ion binding, oxidoreductase activity, acting on the CH-OH group of donors, NAD or NADP as acceptor; INVOLVED IN: oxidation reduction, isocitrate metabolic process, metabolic process; LOCATED IN: mitochondrion, chloroplast; EXPRESSED …
Potri.005G099600					1.47459	1.89361e-06	1.22184	2.9443e-05	Clustr 13	8.1.4	TCA / org transformation.TCA.IDH	'(loc_os02g38200.1 : 595.0) no description available & (at4g35260 : 593.0) Encodes a regulatory subunit of the mitochondrially-localized NAD+- dependent isocitrate dehydrogenase.; isocitrate dehydrogenase 1 (IDH1); CONTAINS InterPro DOMAIN/s: Isocitrate/isopropylmalate dehydrogenase (InterPro:IPR001804), Isocitrate dehydrogenase NAD-dependent, mitochondrial (InterPro:IPR004434); BEST Arabidopsis …
Potri.008G080500			1.79964	3.34182e-12					Clustr 12	8.1.4	TCA / org transformation.TCA.IDH	'(p50218|idhc_tobac : 743.0) Isocitrate dehydrogenase [NADP] (EC 1.1.1.42) (Oxalosuccinate decarboxylase) (IDH) (NADP(+)-specific ICDH) (IDP) - Nicotiana tabacum (Common tobacco) & (loc_os05g49760.1 : 726.0) no description available & (at1g65930 : 718.0) Encodes a NADP+-isocitrate dehydrogenase that is believed to function in the cytosol. It appears to contribute to NADPH production under oxidati…
Potri.001G357000					1.16411	1.24211e-14			Clustr 13	8.1.5	TCA / org transformation.TCA.2-oxoglutarate dehydrogenase	'(at4g26910 : 603.0) Dihydrolipoamide succinyltransferase; FUNCTIONS IN: zinc ion binding, acyltransferase activity; INVOLVED IN: tricarboxylic acid cycle, metabolic process; LOCATED IN: mitochondrion, membrane; EXPRESSED IN: 25 plant structures; EXPRESSED DURING: 15 growth stages; CONTAINS InterPro DOMAIN/s: 2-oxo acid dehydrogenase, lipoyl-binding site (InterPro:IPR003016), Dihydrolipoamide suc…
Potri.001G338400							1.10372	9.73299e-09	Clustr 13	8.1.7	TCA / org transformation.TCA.succinate dehydrogenase	'(at5g40650 : 443.0) One of three isoforms of the iron-sulfur component of the succinate dehydrogenase complex, a component of the mitochondrial respiratory chain complex II. The product of the nuclear encoded gene is imported into the mitochondrion. Expressed during germination and post-germinative growth.; succinate dehydrogenase 2-2 (SDH2-2); CONTAINS InterPro DOMAIN/s: Ferredoxin (InterPro:IP…
Potri.004G054200							1.47472	0.0317764	Clustr 9	8.1.9	TCA / org transformation.TCA.malate DH	'(loc_os01g46070.1 : 517.0) no description available & (p83373|mdhm_fraan : 507.0) Malate dehydrogenase, mitochondrial precursor (EC 1.1.1.37) - Fragaria ananassa (Strawberry) & (at1g53240 : 504.0) Lactate/malate dehydrogenase family protein; FUNCTIONS IN: malate dehydrogenase activity, copper ion binding; INVOLVED IN: response to cadmium ion, response to salt stress, response to cold, defense re…
Potri.001G376500			1.35008	1.23237e-05	1.90735	9.35107e-15	-1.35264	1.06127e-12	Clustr 7	8.1.9	TCA / org transformation.TCA.malate DH	'(at1g53240 : 503.0) Lactate/malate dehydrogenase family protein; FUNCTIONS IN: malate dehydrogenase activity, copper ion binding; INVOLVED IN: response to cadmium ion, response to salt stress, response to cold, defense response to bacterium, peptidyl-cysteine S-nitrosylation; LOCATED IN: mitochondrion, cell wall, chloroplast; EXPRESSED IN: 26 plant structures; EXPRESSED DURING: 15 growth stages;…
Potri.008G031700			-1.40007	0.000106243			1.74486	1.04326e-11	Clustr 3	8.2.9	TCA / org transformation.other organic acid transformatons.cyt MDH	'(o48902|mdhp_medsa : 714.0) Malate dehydrogenase [NADP], chloroplast precursor (EC 1.1.1.82) (NADP-MDH) - Medicago sativa (Alfalfa) & (at5g58330 : 694.0) lactate/malate dehydrogenase family protein; FUNCTIONS IN: in 6 functions; INVOLVED IN: in 6 processes; LOCATED IN: thylakoid, mitochondrion, apoplast, chloroplast; EXPRESSED IN: 23 plant structures; EXPRESSED DURING: 14 growth stages; CONTAINS…
Potri.018G046600	5.61433	3.36739e-07	6.80128	3.12782e-12	6.44273	3.06245e-11	6.26298	5.40749e-10	Clustr 13	8.2.10	TCA / org transformation.other organic acid transformatons.malic	'(p12628|maox_phavu : 920.0) NADP-dependent malic enzyme (EC 1.1.1.40) (NADP-ME) - Phaseolus vulgaris (Kidney bean) (French bean) & (loc_os01g52500.3 : 912.0) no description available & (at5g25880 : 889.0) The malic enzyme (EC 1.1.1.40) encoded by the ATNADP-ME3 is presumably cytosolic and restricted in its expression by both developmental and cell-specific signals.; NADP-malic enzyme 3 (NADP-ME3…
Potri.006G236500	2.4923	2.81989e-06	3.4936	3.3e-25	3.86776	3.14292e-45	2.1755	4.21101e-08	Clustr 7	8.2.10	TCA / org transformation.other organic acid transformatons.malic	'(p12628|maox_phavu : 945.0) NADP-dependent malic enzyme (EC 1.1.1.40) (NADP-ME) - Phaseolus vulgaris (Kidney bean) (French bean) & (loc_os01g52500.3 : 932.0) no description available & (at1g79750 : 908.0) The malic enzyme (EC 1.1.1.40) encoded by AtNADP-ME4 is localized to chloroplasts. The gene is expressed throughout the whole plant and during embryogenesis and germination. A possible involvem…
Potri.001G189700					1.42763	2.0436e-16	1.49761	2.38184e-17	Clustr 13	8.2.10	TCA / org transformation.other organic acid transformatons.malic	'(at1g79750 : 847.0) The malic enzyme (EC 1.1.1.40) encoded by AtNADP-ME4 is localized to chloroplasts. The gene is expressed throughout the whole plant and during embryogenesis and germination. A possible involvement in the fatty acid biosynthesis has been proposed.; NADP-malic enzyme 4 (NADP-ME4); CONTAINS InterPro DOMAIN/s: Malic enzyme, NAD-binding (InterPro:IPR012302), Malic oxidoreductase (…
Potri.002G135300			1.18524	2.6647e-05	1.30924	3.82233e-05			Clustr 7	8.2.10	TCA / org transformation.other organic acid transformatons.malic	'(p37221|maom_soltu : 1014.0) NAD-dependent malic enzyme 62 kDa isoform, mitochondrial precursor (EC 1.1.1.39) (NAD-ME) - Solanum tuberosum (Potato) & (at2g13560 : 978.0) Encodes an NAD-dependent malic enzyme (NAD-ME) that does not act on oxaloacetate, indicating that it belongs to EC 1.1.1.39. It is a member of the alpha family of NAD-MEs in plants. It appears to function as a homodimer or as a …
Potri.008G188900			1.02128	7.15547e-09					Clustr 12	8.2.11	TCA / org transformation.other organic acid transformatons.atp-citrate lyase	'(at1g60810 : 707.0) One of the three genes encoding subunit A of the trimeric enzyme ATP Citrate lyase; ATP-citrate lyase A-2 (ACLA-2); CONTAINS InterPro DOMAIN/s: ATP-grasp fold, subdomain 2 (InterPro:IPR013816), ATP-grasp fold, succinyl-CoA synthetase-type (InterPro:IPR013650), Succinyl-CoA synthetase-like (InterPro:IPR016102); BEST Arabidopsis thaliana protein match is: ATP-citrate lyase A-1 …
Potri.016G079600	-2.16263	0.00226646	-3.71658	2.10478e-08	-1.71059	0.00445149			Clustr 3	8.3	TCA / org transformation.carbonic anhydrases	'(at3g52720 : 264.0) Encodes a putative alpha carbonic anhydrase (CAH1) located in the chloroplast stroma. Most chloroplast proteins are encoded by the nuclear genome and imported with the help of sorting signals that are intrinsic parts of the polypeptides. CAH1 takes an alternative route through the secretory pathway, and becomes N-glycosylated before entering the chloroplast.; alpha carbonic a…
Potri.005G156600					-1.97055	4.27562e-05	-2.0471	0.00456429	Clustr 2	8.3	TCA / org transformation.carbonic anhydrases	'(at4g33580 : 289.0) beta carbonic anhydrase 5 (BCA5); FUNCTIONS IN: carbonate dehydratase activity, zinc ion binding; INVOLVED IN: carbon utilization; LOCATED IN: chloroplast; EXPRESSED IN: 25 plant structures; EXPRESSED DURING: 13 growth stages; CONTAINS InterPro DOMAIN/s: Carbonic anhydrase, prokaryotic-like, conserved site (InterPro:IPR015892), Carbonic anhydrase (InterPro:IPR001765); BEST Ar…
Potri.004G229900							1.23866	1.68215e-05	Clustr 13	9.1.1	mitochondrial electron transport / ATP synthesis.NADH-DH.complex I	'(at1g14450 : 102.0) NADH dehydrogenase (ubiquinone)s; FUNCTIONS IN: NADH dehydrogenase (ubiquinone) activity; INVOLVED IN: photorespiration; LOCATED IN: mitochondrial membrane, respiratory chain complex I; EXPRESSED IN: 23 plant structures; EXPRESSED DURING: 15 growth stages; CONTAINS InterPro DOMAIN/s: NADH:ubiquinone oxidoreductase, B12 subunit (InterPro:IPR012576); BEST Arabidopsis thaliana p…
Potri.007G134700					1.52875	1.02244e-08			Clustr 7	9.1.1	mitochondrial electron transport / ATP synthesis.NADH-DH.complex I	'(at4g28510 : 455.0) prohibitin 1 (Atphb1); prohibitin 1 (PHB1); INVOLVED IN: response to stress; LOCATED IN: mitochondrion, plasma membrane, respiratory chain complex I; EXPRESSED IN: 10 plant structures; CONTAINS InterPro DOMAIN/s: Prohibitin (InterPro:IPR000163), Band 7 protein (InterPro:IPR001107); BEST Arabidopsis thaliana protein match is: prohibitin 6 (TAIR:AT2G20530.2); Has 4079 Blast hit…
Potri.002G117800							1.28579	0.000243565	Clustr 3	9.1.2	mitochondrial electron transport / ATP synthesis.NADH-DH.localisation not clear	'(loc_os07g39710.1 : 226.0) no description available & (at5g67590 : 201.0) Mutant leaves have a reduced capacity for cold acclimation, appear water-soaked, leak electrolytes, and accumulate reactive oxygen species constitutively. Encode a protein with high similarity to the 18-kD Fe-S subunit of complex I (NADH dehydrogenase, EC 1.6.5.3) in the mitochondrial electron transfer chain.; FROSTBITE1 (…
Potri.004G034100			2.40171	1.08581e-07	2.10153	1.78547e-09			Clustr 12	9.2.1.2	mitochondrial electron transport / ATP synthesis.NADH-DH.type II.external	'(at4g05020 : 877.0) NAD(P)H dehydrogenase B2 (NDB2); FUNCTIONS IN: disulfide oxidoreductase activity, oxidoreductase activity, FAD binding, calcium ion binding; INVOLVED IN: oxidation reduction; LOCATED IN: mitochondrion, extrinsic to mitochondrial inner membrane; EXPRESSED IN: 25 plant structures; EXPRESSED DURING: 15 growth stages; CONTAINS InterPro DOMAIN/s: FAD-dependent pyridine nucleotide-…
Potri.012G001600					7.46927	1.50481e-25	10.6047	6.23864e-42	Other	9.4	mitochondrial electron transport / ATP synthesis.alternative oxidase	'(at3g22370 : 466.0) Encodes AOX1a, an isoform of alternative oxidase that is expressed in rosettes, flowers, and root. The alternative oxidase of plant mitochondria transfers electrons from the ubiquinone pool to oxygen without energy conservations. It is regulated through transcriptional control and by pyruvate. Plays a role in shoot acclimation to low temperature. Also is capable of ameliorati…
Potri.012G001500	3.55181	2.98834e-09	3.36441	8.43775e-07	3.58209	6.05951e-09	2.35584	0.00064341	Clustr 12	9.4	mitochondrial electron transport / ATP synthesis.alternative oxidase	'(at3g22370 : 511.0) Encodes AOX1a, an isoform of alternative oxidase that is expressed in rosettes, flowers, and root. The alternative oxidase of plant mitochondria transfers electrons from the ubiquinone pool to oxygen without energy conservations. It is regulated through transcriptional control and by pyruvate. Plays a role in shoot acclimation to low temperature. Also is capable of ameliorati…
Potri.015G019800			1.7462	0.0012387					Clustr 12	9.4	mitochondrial electron transport / ATP synthesis.alternative oxidase	'(at3g22370 : 510.0) Encodes AOX1a, an isoform of alternative oxidase that is expressed in rosettes, flowers, and root. The alternative oxidase of plant mitochondria transfers electrons from the ubiquinone pool to oxygen without energy conservations. It is regulated through transcriptional control and by pyruvate. Plays a role in shoot acclimation to low temperature. Also is capable of ameliorati…
Potri.019G132000					1.05267	2.67603e-07	1.03237	8.098e-08	Clustr 13	9.5	mitochondrial electron transport / ATP synthesis.cytochrome c reductase	'(p46269|ucrq_soltu : 138.0) Ubiquinol-cytochrome c reductase complex ubiquinone-binding protein QP-C (EC 1.10.2.2) (Ubiquinol-cytochrome c reductase complex 8.2 kDa protein) - Solanum tuberosum (Potato) & (at3g10860 : 126.0) Cytochrome b-c1 complex, subunit 8 protein; FUNCTIONS IN: ubiquinol-cytochrome-c reductase activity; LOCATED IN: mitochondrion, mitochondrial respiratory chain complex III, …
Potri.T165000					1.22042	0.021375			Clustr 13	9.6	mitochondrial electron transport / ATP synthesis.cytochrome c	'(p00052|cyc_phaau : 219.0) Cytochrome c - Phaseolus aureus (Mung bean) (Vigna radiata) & (at4g10040 : 216.0) Encodes cytochrome c. Promoter directs preferential expression in vascular tissues of cotyledons, leaves, roots, and hypocotyls, and in anthers.; cytochrome c-2 (CYTC-2); CONTAINS InterPro DOMAIN/s: Cytochrome c, class IA/ IB (InterPro:IPR002327), Cytochrome c, class I (InterPro:IPR003088…
Potri.T168800					1.46827	2.35302e-09	1.27495	1.17854e-08	Clustr 13	9.6	mitochondrial electron transport / ATP synthesis.cytochrome c	'(p00052|cyc_phaau : 211.0) Cytochrome c - Phaseolus aureus (Mung bean) (Vigna radiata) & (loc_os05g34770.1 : 207.0) no description available & (at4g10040 : 206.0) Encodes cytochrome c. Promoter directs preferential expression in vascular tissues of cotyledons, leaves, roots, and hypocotyls, and in anthers.; cytochrome c-2 (CYTC-2); CONTAINS InterPro DOMAIN/s: Cytochrome c, class IA/ IB (InterPro…
Potri.003G205200			1.5612	4.31212e-06	1.1639	0.00069388			Clustr 12	9.6	mitochondrial electron transport / ATP synthesis.cytochrome c	'(at3g51790 : 293.0) putative transmembrane protein G1p (AtG1) mRNA, complete; transmembrane protein G1P-related 1 (TG1); FUNCTIONS IN: molecular_function unknown; INVOLVED IN: cytochrome complex assembly, protein-heme linkage; LOCATED IN: plasma membrane; EXPRESSED IN: 22 plant structures; EXPRESSED DURING: 13 growth stages; CONTAINS InterPro DOMAIN/s: CcmE/CycJ protein (InterPro:IPR004329), Nuc…
Potri.009G111700			-1.71741	9.03034e-06	-1.08225	0.00362792	-1.40078	2.36432e-05	Clustr 0	9.6	mitochondrial electron transport / ATP synthesis.cytochrome c	'(at1g49380 : 759.0) cytochrome c biogenesis protein family; FUNCTIONS IN: molecular_function unknown; INVOLVED IN: cytochrome complex assembly; LOCATED IN: chloroplast; EXPRESSED IN: 22 plant structures; EXPRESSED DURING: 13 growth stages; CONTAINS InterPro DOMAIN/s: ResB-like (InterPro:IPR007816); Has 1416 Blast hits to 1414 proteins in 516 species: Archae - 0; Bacteria - 1016; Metazoa - 2; Fun…
Potri.001G173800					1.0214	0.000169054	1.33233	7.96683e-08	Clustr 13	9.7	mitochondrial electron transport / ATP synthesis.cytochrome c oxidase	'(at3g15640 : 164.0) Rubredoxin-like superfamily protein; CONTAINS InterPro DOMAIN/s: Cytochrome c oxidase, subunit Vb (InterPro:IPR002124); BEST Arabidopsis thaliana protein match is: Rubredoxin-like superfamily protein (TAIR:AT1G80230.1); Has 464 Blast hits to 464 proteins in 159 species: Archae - 0; Bacteria - 0; Metazoa - 230; Fungi - 86; Plants - 102; Viruses - 0; Other Eukaryotes - 46 (sour…
Potri.003G060100			1.21299	1.71929e-07	1.90169	9.60785e-15	1.72958	1.53571e-15	Clustr 13	9.7	mitochondrial electron transport / ATP synthesis.cytochrome c oxidase	'(at1g80230 : 169.0) Rubredoxin-like superfamily protein; FUNCTIONS IN: cytochrome-c oxidase activity; LOCATED IN: mitochondrial envelope, mitochondrion; EXPRESSED IN: 24 plant structures; EXPRESSED DURING: 15 growth stages; CONTAINS InterPro DOMAIN/s: Cytochrome c oxidase, subunit Vb (InterPro:IPR002124); BEST Arabidopsis thaliana protein match is: Rubredoxin-like superfamily protein (TAIR:AT3G1…
Potri.005G162100					1.15901	3.25162e-07			Clustr 13	9.7	mitochondrial electron transport / ATP synthesis.cytochrome c oxidase	'(at1g22450 : 143.0) subunit 6b of cytochrome c oxidase; cytochrome C oxidase 6B (COX6B); FUNCTIONS IN: cytochrome-c oxidase activity, copper ion binding; INVOLVED IN: oxidation reduction, response to salt stress; LOCATED IN: thylakoid, mitochondrion, chloroplast thylakoid membrane, chloroplast; EXPRESSED IN: 24 plant structures; EXPRESSED DURING: 17 growth stages; CONTAINS InterPro DOMAIN/s: Cyt…
Potri.017G045100	6.68691	3.34596e-38							Other	9.8	mitochondrial electron transport / ATP synthesis.uncoupling protein	'(at2g22500 : 445.0) Encodes one of the mitochondrial dicarboxylate carriers (DIC): DIC1 (AT2G22500), DIC2 (AT4G24570), DIC3 (AT5G09470).; uncoupling protein 5 (UCP5); FUNCTIONS IN: binding, dicarboxylic acid transmembrane transporter activity; INVOLVED IN: transport, mitochondrial transport; LOCATED IN: mitochondrion, mitochondrial inner membrane, membrane; EXPRESSED IN: 23 plant structures; EXP…
Potri.002G104400	1.26935	8.22798e-08	1.45801	1.32971e-09					Clustr 12	9.8	mitochondrial electron transport / ATP synthesis.uncoupling protein	'(at2g22500 : 387.0) Encodes one of the mitochondrial dicarboxylate carriers (DIC): DIC1 (AT2G22500), DIC2 (AT4G24570), DIC3 (AT5G09470).; uncoupling protein 5 (UCP5); FUNCTIONS IN: binding, dicarboxylic acid transmembrane transporter activity; INVOLVED IN: transport, mitochondrial transport; LOCATED IN: mitochondrion, mitochondrial inner membrane, membrane; EXPRESSED IN: 23 plant structures; EXP…
Potri.017G047800	1.0956	0.0343868							Clustr 14	9.8	mitochondrial electron transport / ATP synthesis.uncoupling protein	'(at2g22500 : 436.0) Encodes one of the mitochondrial dicarboxylate carriers (DIC): DIC1 (AT2G22500), DIC2 (AT4G24570), DIC3 (AT5G09470).; uncoupling protein 5 (UCP5); FUNCTIONS IN: binding, dicarboxylic acid transmembrane transporter activity; INVOLVED IN: transport, mitochondrial transport; LOCATED IN: mitochondrion, mitochondrial inner membrane, membrane; EXPRESSED IN: 23 plant structures; EXP…
Potri.007G113000	6.68691	3.34596e-38	8.20065	1.82174e-89					Other	9.8	mitochondrial electron transport / ATP synthesis.uncoupling protein	'(at2g22500 : 401.0) Encodes one of the mitochondrial dicarboxylate carriers (DIC): DIC1 (AT2G22500), DIC2 (AT4G24570), DIC3 (AT5G09470).; uncoupling protein 5 (UCP5); FUNCTIONS IN: binding, dicarboxylic acid transmembrane transporter activity; INVOLVED IN: transport, mitochondrial transport; LOCATED IN: mitochondrion, mitochondrial inner membrane, membrane; EXPRESSED IN: 23 plant structures; EXP…
Potri.018G055700					1.32933	7.92513e-07			Clustr 13	9.9	mitochondrial electron transport / ATP synthesis.F1-ATPase	'(at4g26210 : 209.0) Mitochondrial ATP synthase subunit G protein; FUNCTIONS IN: hydrogen ion transmembrane transporter activity; INVOLVED IN: proton transport, ATP synthesis coupled proton transport; LOCATED IN: mitochondrial proton-transporting ATP synthase complex, coupling factor F(o); EXPRESSED IN: 22 plant structures; EXPRESSED DURING: 13 growth stages; CONTAINS InterPro DOMAIN/s: ATPase, F…
Potri.003G182100			1.09393	0.00103976	1.2161	0.000177892			Clustr 7	9.99	mitochondrial electron transport / ATP synthesis.unspecified	'(at4g21090 : 253.0) MITOCHONDRIAL FERREDOXIN 2 (MFDX2); FUNCTIONS IN: electron carrier activity, iron-sulfur cluster binding, 2 iron, 2 sulfur cluster binding; LOCATED IN: mitochondrion; EXPRESSED IN: 22 plant structures; EXPRESSED DURING: 13 growth stages; CONTAINS InterPro DOMAIN/s: Ferredoxin (InterPro:IPR001041), Adrenodoxin (InterPro:IPR001055), Beta-grasp fold, ferredoxin-type (InterPro:IP…
Potri.008G060100			1.29191	1.14688e-07					Clustr 12	10.1.1.1	cell wall.precursor synthesis.NDP sugar pyrophosphorylase.GDP mannose	'(at2g39770 : 634.0) Encodes a GDP-mannose pyrophosphorylase/ mannose-1-pyrophosphatase. This enzyme provides GDP-mannose, which is used for cell wall carbohydrate biosynthesis and protein glycosylation as well as for ascorbate (vitamin C) biosynthesis. Mutations in this gene confer hypersensitivity to NH4+.; CYTOKINESIS DEFECTIVE 1 (CYT1); CONTAINS InterPro DOMAIN/s: Trimeric LpxA-like (InterPro…
Potri.002G204400	1.00675	0.032289	1.25927	4.60161e-07					Clustr 12	10.1.5	cell wall.precursor synthesis.UXS	'(at3g62830 : 713.0) encodes an isoform of UDP-glucuronic acid decarboxylase, which is predicted to be membrane-bound by PSORT. This enzyme produces UDP-xylose, which is a substrate for many cell wall carbohydrates including hemicellulose and pectin. UDP-xylose is also known to feedback regulate several cell wall biosynthetic enzymes.; UDP-GLUCURONIC ACID DECARBOXYLASE 2 (UXS2); FUNCTIONS IN: UDP…
Potri.008G053100					-2.10304	1.70476e-11	-1.85104	1.86647e-11	Clustr 2	10.1.5	cell wall.precursor synthesis.UXS	'(at2g28760 : 630.0) UDP-XYL synthase 6 (UXS6); FUNCTIONS IN: coenzyme binding, binding, catalytic activity; INVOLVED IN: cellular metabolic process, nucleotide-sugar metabolic process, metabolic process; LOCATED IN: plasma membrane; EXPRESSED IN: 24 plant structures; EXPRESSED DURING: 13 growth stages; CONTAINS InterPro DOMAIN/s: NAD-dependent epimerase/dehydratase (InterPro:IPR001509), NAD(P)-b…
Potri.018G100400					1.19614	0.000176226	1.48639	1.53311e-09	Clustr 13	10.1.6	cell wall.precursor synthesis.GAE	'(at4g30440 : 754.0) UDP-D-glucuronate 4-epimerase; UDP-D-glucuronate 4-epimerase 1 (GAE1); FUNCTIONS IN: UDP-glucuronate 4-epimerase activity, catalytic activity; INVOLVED IN: cellular metabolic process, carbohydrate metabolic process, nucleotide-sugar metabolic process, metabolic process; LOCATED IN: cellular_component unknown; EXPRESSED IN: 24 plant structures; EXPRESSED DURING: 15 growth stag…
Potri.006G178500			-1.07778	0.021083					Clustr 3	10.1.6	cell wall.precursor synthesis.GAE	'(at4g30440 : 742.0) UDP-D-glucuronate 4-epimerase; UDP-D-glucuronate 4-epimerase 1 (GAE1); FUNCTIONS IN: UDP-glucuronate 4-epimerase activity, catalytic activity; INVOLVED IN: cellular metabolic process, carbohydrate metabolic process, nucleotide-sugar metabolic process, metabolic process; LOCATED IN: cellular_component unknown; EXPRESSED IN: 24 plant structures; EXPRESSED DURING: 15 growth stag…
Potri.016G020000	2.14129	4.76797e-06							Clustr 14	10.1.9	cell wall.precursor synthesis.MUR4	'(at4g20460 : 546.0) NAD(P)-binding Rossmann-fold superfamily protein; FUNCTIONS IN: coenzyme binding, UDP-glucose 4-epimerase activity, binding, catalytic activity; INVOLVED IN: galactose metabolic process, cellular metabolic process, nucleotide-sugar metabolic process, metabolic process; EXPRESSED IN: 18 plant structures; EXPRESSED DURING: 9 growth stages; CONTAINS InterPro DOMAIN/s: NAD-depend…
Potri.001G459700					1.0333	2.76824e-06			Clustr 13	10.1.9	cell wall.precursor synthesis.MUR4	'(at1g30620 : 707.0) encodes a type-II membrane protein that catalyzes 4-epimerization of UDP-D-Xylose to UDP-L-Arabinose in vitro, the nucleotide sugar used by glycosyltransferases in the arabinosylation of cell wall polysaccharides and wall-resident proteoglycans.; MURUS 4 (MUR4); FUNCTIONS IN: UDP-arabinose 4-epimerase activity, catalytic activity; INVOLVED IN: plant-type cell wall biogenesis,…
Potri.011G156100	1.11808	1.4994e-05							Clustr 14	10.1.9	cell wall.precursor synthesis.MUR4	'(at1g30620 : 692.0) encodes a type-II membrane protein that catalyzes 4-epimerization of UDP-D-Xylose to UDP-L-Arabinose in vitro, the nucleotide sugar used by glycosyltransferases in the arabinosylation of cell wall polysaccharides and wall-resident proteoglycans.; MURUS 4 (MUR4); FUNCTIONS IN: UDP-arabinose 4-epimerase activity, catalytic activity; INVOLVED IN: plant-type cell wall biogenesis,…
Potri.006G022000	2.26452	3.62519e-12	2.17952	2.19911e-10	1.12945	0.00263693			Clustr 12	10.1.9	cell wall.precursor synthesis.MUR4	'(at4g20460 : 656.0) NAD(P)-binding Rossmann-fold superfamily protein; FUNCTIONS IN: coenzyme binding, UDP-glucose 4-epimerase activity, binding, catalytic activity; INVOLVED IN: galactose metabolic process, cellular metabolic process, nucleotide-sugar metabolic process, metabolic process; EXPRESSED IN: 18 plant structures; EXPRESSED DURING: 9 growth stages; CONTAINS InterPro DOMAIN/s: NAD-depend…
Potri.017G115500							-1.4103	7.67598e-06	Clustr 2	10.1.20	cell wall.precursor synthesis.phosphomannose isomerase	'(at3g02570 : 553.0) Encodes a protein with phosphomannose isomerase activity.; MATERNAL EFFECT EMBRYO ARREST 31 (MEE31); CONTAINS InterPro DOMAIN/s: Mannose-6-phosphate isomerase (InterPro:IPR016305), Cupin, RmlC-type (InterPro:IPR011051), Mannose-6-phosphate isomerase, type I (InterPro:IPR001250), RmlC-like jelly roll fold (InterPro:IPR014710), Phosphomannose isomerase, type I, conserved site (…
Potri.018G003100					-1.07919	9.04557e-06	-1.38422	2.37868e-10	Clustr 2	10.1.30.2	ell wall.precursor synthesis.sugar kinases.arabinose-1-kinase	'(at4g16130 : 1620.0) Similar to galactokinase.; arabinose kinase (ARA1); FUNCTIONS IN: L-arabinokinase activity, ATP binding, galactokinase activity; INVOLVED IN: arabinose metabolic process; LOCATED IN: cytoplasm; EXPRESSED IN: 23 plant structures; EXPRESSED DURING: 13 growth stages; CONTAINS InterPro DOMAIN/s: Mevalonate/galactokinase (InterPro:IPR006206), Galactokinase galactose-binding domai…
Potri.014G124000							1.74424	0.0281788	Clustr 13	10.2	cell wall.cellulose synthesis	'(p0c1u4|gun9_orysa : 122.0) Endoglucanase 9 (EC 3.2.1.4) (Endo-1,4-beta glucanase 9) (OsGLU1) - Oryza sativa (Rice) & (loc_os03g21210.1 : 122.0) no description available & (at5g49720 : 120.0) Encodes a membrane-bound endo-1,4-beta-D-glucanase, involved in cellulose biosynthesis. Loss-of-function mutants have severe cellulose-deficient phenotypes. During cell elongation, KOR1 is associated with G…
Potri.018G009300	1.51181	0.0392751							Clustr 14	10.2	cell wall.cellulose synthesis	'(at4g31590 : 1085.0) encodes a gene similar to cellulose synthase; Cellulose-synthase-like C5 (CSLC5); FUNCTIONS IN: cellulose synthase activity, transferase activity, transferring glycosyl groups; INVOLVED IN: biological_process unknown; LOCATED IN: nucleus; EXPRESSED IN: 23 plant structures; EXPRESSED DURING: 13 growth stages; CONTAINS InterPro DOMAIN/s: Glycosyl transferase, family 2 (InterPr…
Potri.008G026400							-1.35264	1.06127e-12	Clustr 2	10.2	cell wall.cellulose synthesis	'(at5g03760 : 841.0) encodes a beta-mannan synthase that is required for agrobacterium-mediated plant genetic transformation involves a complex interaction between the bacterium and the host plant. 3' UTR is involved in transcriptional regulation and the gene is expressed in the elongation zone of the root.; ATCSLA09; CONTAINS InterPro DOMAIN/s: Glycosyl transferase, family 2 (InterPro:IPR001173)…
Potri.005G146900			-1.5478	7.10421e-05					Clustr 0	10.2	cell wall.cellulose synthesis	'(at4g07960 : 1071.0) encodes a gene similar to cellulose synthase; Cellulose-synthase-like C12 (CSLC12); FUNCTIONS IN: cellulose synthase activity, transferase activity, transferring glycosyl groups; INVOLVED IN: biological_process unknown; LOCATED IN: cellular_component unknown; EXPRESSED IN: 24 plant structures; EXPRESSED DURING: 15 growth stages; CONTAINS InterPro DOMAIN/s: Glycosyl transfera…
Potri.009G149700							-1.12576	0.000118737	Clustr 2	10.2	cell wall.cellulose synthesis	'(at5g22740 : 800.0) encodes a beta-mannan synthase based on in vitro enzyme assays from heterologously expressed protein; cellulose synthase-like A02 (CSLA02); CONTAINS InterPro DOMAIN/s: Glycosyl transferase, family 2 (InterPro:IPR001173); BEST Arabidopsis thaliana protein match is: Nucleotide-diphospho-sugar transferases superfamily protein (TAIR:AT5G03760.1); Has 5133 Blast hits to 5129 prote…
Potri.010G074700	1.69314	2.35736e-08	1.74679	4.48724e-10					Clustr 12	10.2.1	cell wall.cellulose synthesis.cellulose synthase	'(at4g24010 : 458.0) encodes a protein similar to cellulose synthase; cellulose synthase like G1 (CSLG1); FUNCTIONS IN: cellulose synthase activity, transferase activity, transferring glycosyl groups, transferase activity; INVOLVED IN: cellulose biosynthetic process, polysaccharide biosynthetic process; LOCATED IN: membrane; EXPRESSED IN: hypocotyl, sepal, male gametophyte, flower, carpel; EXPRES…
Potri.010G074800			1.39393	0.000149827	1.39708	2.0207e-05			Clustr 12	10.2.1	cell wall.cellulose synthesis.cellulose synthase	'(at4g24000 : 468.0) encodes a protein similar to cellulose synthase; cellulose synthase like G2 (CSLG2); FUNCTIONS IN: cellulose synthase activity, transferase activity, transferring glycosyl groups, transferase activity; INVOLVED IN: cellulose biosynthetic process, polysaccharide biosynthetic process; LOCATED IN: membrane; EXPRESSED IN: 19 plant structures; EXPRESSED DURING: 12 growth stages; C…
Potri.005G087500					-1.00899	6.79071e-07	-1.2151	2.99521e-11	Clustr 2	10.2.1	cell wall.cellulose synthesis.cellulose synthase	'(at4g39350 : 1141.0) Encodes a cellulose synthase isomer, related to CESA6. As inferred from the null role of secondary wall-type CesAs, included in a set of five primary wall-type CesAs that may support trichome cell wall thickening.; cellulose synthase A2 (CESA2); FUNCTIONS IN: cellulose synthase activity, transferase activity, transferring glycosyl groups; INVOLVED IN: primary cell wall bioge…
Potri.006G052600							-1.24995	5.35594e-07	Clustr 2	10.2.1	cell wall.cellulose synthesis.cellulose synthase	'(at5g05170 : 1673.0) Encodes a cellulose synthase isomer. CESA3 mutants have cellulose defect in the primary cell wall. Multiple lines of evidence suggest that CESA3, along with CESA1 and CESA6 are present in the same plasma membrane complex for cellulose biosynthesis. As inferred from the null role of secondary wall-type CesAs, included in a set of five primary wall-type CesAs that may support …
Potri.013G019800					-1.126	0.000813527	-1.40569	6.53289e-08	Clustr 2	10.2.1	cell wall.cellulose synthesis.cellulose synthase	'(loc_os07g14850.1 : 1539.0) no description available & (at4g39350 : 1374.0) Encodes a cellulose synthase isomer, related to CESA6. As inferred from the null role of secondary wall-type CesAs, included in a set of five primary wall-type CesAs that may support trichome cell wall thickening.; cellulose synthase A2 (CESA2); FUNCTIONS IN: cellulose synthase activity, transferase activity, transferrin…
Potri.003G142500					-1.18195	1.0246e-05			Clustr 2	10.2.1	cell wall.cellulose synthesis.cellulose synthase	'(at4g23990 : 805.0) encodes a protein similar to cellulose synthase; cellulose synthase like G3 (CSLG3); FUNCTIONS IN: cellulose synthase activity, transferase activity, transferring glycosyl groups, transferase activity; INVOLVED IN: cellulose biosynthetic process, polysaccharide biosynthetic process; LOCATED IN: membrane; EXPRESSED IN: 13 plant structures; EXPRESSED DURING: 8 growth stages; CO…
Potri.002G066600					-1.39648	6.00203e-05	-1.92732	1.69728e-11	Clustr 2	10.2.1	cell wall.cellulose synthesis.cellulose synthase	'(at4g39350 : 1619.0) Encodes a cellulose synthase isomer, related to CESA6. As inferred from the null role of secondary wall-type CesAs, included in a set of five primary wall-type CesAs that may support trichome cell wall thickening.; cellulose synthase A2 (CESA2); FUNCTIONS IN: cellulose synthase activity, transferase activity, transferring glycosyl groups; INVOLVED IN: primary cell wall bioge…
Potri.003G142400	-1.49987	0.0435508			-1.48946	0.0197405	-1.36825	0.00848611	Clustr 0	10.2.1	cell wall.cellulose synthesis.cellulose synthase	'(at4g23990 : 842.0) encodes a protein similar to cellulose synthase; cellulose synthase like G3 (CSLG3); FUNCTIONS IN: cellulose synthase activity, transferase activity, transferring glycosyl groups, transferase activity; INVOLVED IN: cellulose biosynthetic process, polysaccharide biosynthetic process; LOCATED IN: membrane; EXPRESSED IN: 13 plant structures; EXPRESSED DURING: 8 growth stages; CO…
Potri.014G125300					2.1446	0.000574256	1.90684	0.00456775	Clustr 13	10.2.2	cell wall.cellulose synthesis.COBRA	'(at4g16120 : 790.0) putative membrane-anchored cell wall protein; COBRA-like protein-7 precursor (COBL7); FUNCTIONS IN: molecular_function unknown; INVOLVED IN: biological_process unknown; LOCATED IN: anchored to plasma membrane, Golgi apparatus, anchored to membrane; EXPRESSED IN: 25 plant structures; EXPRESSED DURING: 13 growth stages; CONTAINS InterPro DOMAIN/s: Glycosyl-phosphatidyl inositol…
Potri.010G001100					1.30797	0.000280085			Clustr 10	10.2.2	cell wall.cellulose synthesis.COBRA	'(at4g16120 : 861.0) putative membrane-anchored cell wall protein; COBRA-like protein-7 precursor (COBL7); FUNCTIONS IN: molecular_function unknown; INVOLVED IN: biological_process unknown; LOCATED IN: anchored to plasma membrane, Golgi apparatus, anchored to membrane; EXPRESSED IN: 25 plant structures; EXPRESSED DURING: 13 growth stages; CONTAINS InterPro DOMAIN/s: Glycosyl-phosphatidyl inositol…
Potri.006G064800					-2.00455	0.00142915	-1.44039	0.013532	Clustr 2	10.3	cell wall.hemicellulose synthesis	'(at5g20260 : 549.0) Exostosin family protein; FUNCTIONS IN: catalytic activity; INVOLVED IN: biological_process unknown; LOCATED IN: endomembrane system, membrane; CONTAINS InterPro DOMAIN/s: Exostosin-like (InterPro:IPR004263); BEST Arabidopsis thaliana protein match is: Exostosin family protein (TAIR:AT5G11130.1); Has 1489 Blast hits to 1482 proteins in 115 species: Archae - 0; Bacteria - 12; …
Potri.003G191200			-1.81631	6.54304e-05					Clustr 3	10.3	cell wall.hemicellulose synthesis	'(at2g03220 : 564.0) member of Glycosyltransferase Family- 37; fucosyltransferase 1 (FT1); FUNCTIONS IN: transferase activity, transferring glycosyl groups, fucosyltransferase activity; INVOLVED IN: plant-type cell wall biogenesis, xyloglucan biosynthetic process; LOCATED IN: membrane; EXPRESSED IN: 23 plant structures; EXPRESSED DURING: 14 growth stages; CONTAINS InterPro DOMAIN/s: Xyloglucan fu…
Potri.018G124900					-1.05985	8.09064e-07			Clustr 2	10.3	cell wall.hemicellulose synthesis	'(at5g20260 : 538.0) Exostosin family protein; FUNCTIONS IN: catalytic activity; INVOLVED IN: biological_process unknown; LOCATED IN: endomembrane system, membrane; CONTAINS InterPro DOMAIN/s: Exostosin-like (InterPro:IPR004263); BEST Arabidopsis thaliana protein match is: Exostosin family protein (TAIR:AT5G11130.1); Has 1489 Blast hits to 1482 proteins in 115 species: Archae - 0; Bacteria - 12; …
Potri.005G187900	1.01153	1.10332e-06							Clustr 14	10.3.2	cell wall.hemicellulose synthesis.glucuronoxylan	'(at1g77130 : 814.0) plant glycogenin-like starch initiation protein 2 (PGSIP2); CONTAINS InterPro DOMAIN/s: Glycosyl transferase, family 8 (InterPro:IPR002495); BEST Arabidopsis thaliana protein match is: plant glycogenin-like starch initiation protein 1 (TAIR:AT3G18660.3); Has 1471 Blast hits to 1463 proteins in 343 species: Archae - 0; Bacteria - 240; Metazoa - 259; Fungi - 287; Plants - 508; …
Potri.015G094700							-1.20961	5.39797e-08	Clustr 2	10.5	cell wall.cell wall proteins	'(at3g48530 : 608.0) SNF1-related protein kinase regulatory subunit gamma 1 (KING1); FUNCTIONS IN: molecular_function unknown; INVOLVED IN: biological_process unknown; LOCATED IN: plant-type cell wall; EXPRESSED IN: 23 plant structures; EXPRESSED DURING: 13 growth stages; CONTAINS InterPro DOMAIN/s: Cystathionine beta-synthase, core (InterPro:IPR000644); BEST Arabidopsis thaliana protein match is…
Potri.014G162900					1.24015	0.000394666			Clustr 4	10.5.1.1	cell wall.cell wall proteins.AGPs.AGP	'(at2g04780 : 219.0) fasciclin-like arabinogalactan-protein 7 (Fla7); FASCICLIN-like arabinoogalactan 7 (FLA7); LOCATED IN: anchored to plasma membrane, plasma membrane, anchored to membrane, membrane; EXPRESSED IN: 22 plant structures; EXPRESSED DURING: 13 growth stages; CONTAINS InterPro DOMAIN/s: FAS1 domain (InterPro:IPR000782); BEST Arabidopsis thaliana protein match is: FASCICLIN-like arabi…
Potri.014G071700			-1.10244	0.00019881	-1.48557	1.28063e-06			Clustr 8	10.5.1.1	cell wall.cell wall proteins.AGPs.AGP	'(at3g60900 : 486.0) FASCICLIN-like arabinogalactan-protein 10 (FLA10); LOCATED IN: anchored to plasma membrane, plasma membrane, anchored to membrane; EXPRESSED IN: 17 plant structures; EXPRESSED DURING: 8 growth stages; CONTAINS InterPro DOMAIN/s: FAS1 domain (InterPro:IPR000782); BEST Arabidopsis thaliana protein match is: FASCICLIN-like arabinogalactan protein 8 (TAIR:AT2G45470.1); Has 12874 …
Potri.015G013300					-1.326	0.00838952			Clustr 5	10.5.1.1	cell wall.cell wall proteins.AGPs.AGP	'(at5g60490 : 177.0) FASCICLIN-like arabinogalactan-protein 12 (FLA12); LOCATED IN: plasma membrane, anchored to membrane; EXPRESSED IN: 22 plant structures; EXPRESSED DURING: 13 growth stages; CONTAINS InterPro DOMAIN/s: FAS1 domain (InterPro:IPR000782); BEST Arabidopsis thaliana protein match is: FASCICLIN-like arabinogalactan-protein 11 (TAIR:AT5G03170.1); Has 1807 Blast hits to 1807 proteins …
Potri.012G127900							-1.63673	8.69458e-05	Clustr 2	10.5.1.1	cell wall.cell wall proteins.AGPs.AGP	'(at5g60490 : 206.0) FASCICLIN-like arabinogalactan-protein 12 (FLA12); LOCATED IN: plasma membrane, anchored to membrane; EXPRESSED IN: 22 plant structures; EXPRESSED DURING: 13 growth stages; CONTAINS InterPro DOMAIN/s: FAS1 domain (InterPro:IPR000782); BEST Arabidopsis thaliana protein match is: FASCICLIN-like arabinogalactan-protein 11 (TAIR:AT5G03170.1); Has 1807 Blast hits to 1807 proteins …
Potri.004G210600					-1.11613	0.0485651			Clustr 5	10.5.1.1	cell wall.cell wall proteins.AGPs.AGP	'(at5g60490 : 192.0) FASCICLIN-like arabinogalactan-protein 12 (FLA12); LOCATED IN: plasma membrane, anchored to membrane; EXPRESSED IN: 22 plant structures; EXPRESSED DURING: 13 growth stages; CONTAINS InterPro DOMAIN/s: FAS1 domain (InterPro:IPR000782); BEST Arabidopsis thaliana protein match is: FASCICLIN-like arabinogalactan-protein 11 (TAIR:AT5G03170.1); Has 1807 Blast hits to 1807 proteins …
Potri.014G168100	-1.52749	0.00479849	-2.16863	0.00837651	-2.04344	3.56019e-05	-3.1584	3.11364e-05	Clustr 2	10.5.1.1	cell wall.cell wall proteins.AGPs.AGP	'(at4g12730 : 413.0) AF333971 Arabidopsis thaliana fasciclin-like arabinogalactan-protein 2 (Fla2) mRNA, complete cds; FASCICLIN-like arabinogalactan 2 (FLA2); INVOLVED IN: response to cyclopentenone; LOCATED IN: anchored to plasma membrane, plasma membrane, anchored to membrane, membrane; EXPRESSED IN: 25 plant structures; EXPRESSED DURING: 13 growth stages; CONTAINS InterPro DOMAIN/s: FAS1 doma…
Potri.009G098700							1.3506	2.50747e-13	Clustr 13	10.5.3	cell wall.cell wall proteins.LRR	'(at4g06744 : 409.0) Leucine-rich repeat (LRR) family protein; BEST Arabidopsis thaliana protein match is: Leucine-rich repeat (LRR) family protein (TAIR:AT3G19320.1); Has 45026 Blast hits to 12967 proteins in 516 species: Archae - 11; Bacteria - 711; Metazoa - 1155; Fungi - 115; Plants - 40928; Viruses - 0; Other Eukaryotes - 2106 (source: NCBI BLink). & (loc_os04g57430.1 : 376.0) no description…
Potri.001G302500	2.85282	0.000471705	4.53991	3.54512e-23	3.98394	3.32736e-16	3.58689	1.35053e-12	Clustr 13	10.5.3	cell wall.cell wall proteins.LRR	'(at4g06744 : 416.0) Leucine-rich repeat (LRR) family protein; BEST Arabidopsis thaliana protein match is: Leucine-rich repeat (LRR) family protein (TAIR:AT3G19320.1); Has 45026 Blast hits to 12967 proteins in 516 species: Archae - 11; Bacteria - 711; Metazoa - 1155; Fungi - 115; Plants - 40928; Viruses - 0; Other Eukaryotes - 2106 (source: NCBI BLink). & (loc_os04g57430.1 : 383.0) no description…
Potri.018G075900	5.74074	4.00495e-30	1.07438	0.002043	1.52997	3.70161e-07			Clustr 10	10.5.3	cell wall.cell wall proteins.LRR	'(at3g24480 : 600.0) Leucine-rich repeat (LRR) family protein; FUNCTIONS IN: structural constituent of cell wall; LOCATED IN: cell wall, plant-type cell wall; EXPRESSED IN: 22 plant structures; EXPRESSED DURING: 13 growth stages; CONTAINS InterPro DOMAIN/s: Leucine-rich repeat-containing N-terminal domain, type 2 (InterPro:IPR013210), Leucine-rich repeat (InterPro:IPR001611); BEST Arabidopsis tha…
Potri.007G139200					-1.14126	2.09539e-05	-1.0542	0.00114468	Clustr 2	10.5.3	cell wall.cell wall proteins.LRR	'(at4g28380 : 515.0) Leucine-rich repeat (LRR) family protein; INVOLVED IN: signal transduction; LOCATED IN: endomembrane system; EXPRESSED IN: inflorescence meristem; CONTAINS InterPro DOMAIN/s: Leucine-rich repeat (InterPro:IPR001611); BEST Arabidopsis thaliana protein match is: Leucine-rich repeat (LRR) family protein (TAIR:AT3G19020.1); Has 56971 Blast hits to 17893 proteins in 671 species: A…
Potri.008G211800			-4.59769	0.000533117					Clustr 3	10.5.3	cell wall.cell wall proteins.LRR	'(at2g42800 : 483.0) receptor like protein 29 (RLP29); LOCATED IN: anchored to membrane, plant-type cell wall; EXPRESSED IN: 16 plant structures; EXPRESSED DURING: 8 growth stages; CONTAINS InterPro DOMAIN/s: Leucine-rich repeat (InterPro:IPR001611); BEST Arabidopsis thaliana protein match is: Leucine-rich repeat (LRR) family protein (TAIR:AT1G80080.1); Has 95156 Blast hits to 31366 proteins in 1…
Potri.001G155000			-2.18165	0.0395005	-2.29315	0.00884579			Clustr 2	10.5.4	cell wall.cell wall proteins.HRGP	'(at4g16790 : 115.0) hydroxyproline-rich glycoprotein family protein; BEST Arabidopsis thaliana protein match is: unknown protein (TAIR:AT3G60380.1); Has 8255 Blast hits to 6141 proteins in 463 species: Archae - 4; Bacteria - 400; Metazoa - 3327; Fungi - 1159; Plants - 2082; Viruses - 247; Other Eukaryotes - 1036 (source: NCBI BLink). & (reliability: 230.0) & (original description: no original de…
Potri.004G117800	3.32573	8.64567e-44	4.7209	4.13383e-57	4.13478	8.6307e-90	2.79242	2.06529e-50	Clustr 12	10.5.5	cell wall.cell wall proteins.RGP	'(loc_os03g40270.1 : 676.0) no description available & (q8ru27|uptg2_soltu : 675.0) Alpha-1,4-glucan-protein synthase [UDP-forming] 2 (EC 2.4.1.112) (UDP-glucose:protein transglucosylase 2) (UPTG 2) - Solanum tuberosum (Potato) & (at3g02230 : 671.0) reversibly glycosylated polypeptide possibly involved in plant cell wall synthesis; reversibly glycosylated polypeptide 1 (RGP1); FUNCTIONS IN: cellu…
Potri.014G077900							1.53322	0.03539	Clustr 11	10.6	cell wall.degradation	'(at5g62150 : 119.0) peptidoglycan-binding LysM domain-containing protein; FUNCTIONS IN: molecular_function unknown; INVOLVED IN: cell wall macromolecule catabolic process; LOCATED IN: endomembrane system; EXPRESSED IN: 15 plant structures; EXPRESSED DURING: 6 growth stages; BEST Arabidopsis thaliana protein match is: peptidoglycan-binding LysM domain-containing protein (TAIR:AT4G25433.1); Has 63…
Potri.008G030200					-1.20743	1.61047e-09			Clustr 2	10.6	cell wall.degradation	'(at3g52790 : 113.0) peptidoglycan-binding LysM domain-containing protein; FUNCTIONS IN: molecular_function unknown; INVOLVED IN: cell wall macromolecule catabolic process; LOCATED IN: endomembrane system; CONTAINS InterPro DOMAIN/s: Peptidoglycan-binding lysin domain (InterPro:IPR018392); BEST Arabidopsis thaliana protein match is: peptidoglycan-binding LysM domain-containing protein (TAIR:AT4G2…
Potri.009G153900	1.3464	0.0210364	1.74729	2.07495e-05	1.90061	7.58535e-10	1.9097	4.52646e-10	Clustr 13	10.6.1	cell wall.degradation.cellulases and beta -1,4-glucanases	'(at5g20950 : 945.0) Glycosyl hydrolase family protein; FUNCTIONS IN: hydrolase activity, hydrolyzing O-glycosyl compounds; INVOLVED IN: carbohydrate metabolic process; LOCATED IN: cell wall, membrane, plant-type cell wall; EXPRESSED IN: 25 plant structures; EXPRESSED DURING: 13 growth stages; CONTAINS InterPro DOMAIN/s: Glycoside hydrolase, family 3, N-terminal (InterPro:IPR001764), Glycoside hy…
Potri.002G023900							-1.12135	0.000739861	Clustr 2	10.6.1	cell wall.degradation.cellulases and beta -1,4-glucanases	'(at1g75680 : 702.0) glycosyl hydrolase 9B7 (GH9B7); FUNCTIONS IN: hydrolase activity, hydrolyzing O-glycosyl compounds, catalytic activity; INVOLVED IN: carbohydrate metabolic process; LOCATED IN: plasma membrane; EXPRESSED IN: 23 plant structures; EXPRESSED DURING: 13 growth stages; CONTAINS InterPro DOMAIN/s: Six-hairpin glycosidase (InterPro:IPR012341), Glycoside hydrolase, family 9, active s…
Potri.019G037400					-1.7391	0.00497195	-2.24588	2.97639e-05	Clustr 2	10.6.1	cell wall.degradation.cellulases and beta -1,4-glucanases	'(at5g20950 : 939.0) Glycosyl hydrolase family protein; FUNCTIONS IN: hydrolase activity, hydrolyzing O-glycosyl compounds; INVOLVED IN: carbohydrate metabolic process; LOCATED IN: cell wall, membrane, plant-type cell wall; EXPRESSED IN: 25 plant structures; EXPRESSED DURING: 13 growth stages; CONTAINS InterPro DOMAIN/s: Glycoside hydrolase, family 3, N-terminal (InterPro:IPR001764), Glycoside hy…
Potri.016G025500							1.52927	6.45966e-24	Clustr 13	10.6.2	cell wall.degradation.mannan-xylose-arabinose-fucose	'(at3g10740 : 978.0) Encodes a bifunctional alpha-l-arabinofuranosidase/beta-d-xylosidase that belongs to family 51 of glycoside hydrolases. It may be involved in cell wall modification.; alpha-L-arabinofuranosidase 1 (ASD1); FUNCTIONS IN: hydrolase activity, acting on glycosyl bonds, xylan 1,4-beta-xylosidase activity, alpha-N-arabinofuranosidase activity; INVOLVED IN: xylan catabolic process; L…
Potri.016G025700							1.03375	0.0335153	Clustr 9	10.6.2	cell wall.degradation.mannan-xylose-arabinose-fucose	'(at3g10740 : 245.0) Encodes a bifunctional alpha-l-arabinofuranosidase/beta-d-xylosidase that belongs to family 51 of glycoside hydrolases. It may be involved in cell wall modification.; alpha-L-arabinofuranosidase 1 (ASD1); FUNCTIONS IN: hydrolase activity, acting on glycosyl bonds, xylan 1,4-beta-xylosidase activity, alpha-N-arabinofuranosidase activity; INVOLVED IN: xylan catabolic process; L…
Potri.018G094900			3.18333	4.58863e-05	3.39845	7.03699e-05	4.6376	4.47736e-14	Clustr 13	10.6.2	cell wall.degradation.mannan-xylose-arabinose-fucose	'(at4g25810 : 415.0) xyloglucan endotransglycosylase-related protein (XTR6); xyloglucan endotransglycosylase 6 (XTR6); FUNCTIONS IN: hydrolase activity, acting on glycosyl bonds, xyloglucan:xyloglucosyl transferase activity, hydrolase activity, hydrolyzing O-glycosyl compounds; INVOLVED IN: carbohydrate metabolic process, cellular glucan metabolic process; LOCATED IN: cell wall; EXPRESSED IN: 14 …
Potri.005G177700	2.27435	0.0342305	1.76522	0.0405826	2.69304	0.000487483	2.22825	0.00159402	Clustr 13	10.6.2	cell wall.degradation.mannan-xylose-arabinose-fucose	'(q7y1x1|est_hevbr : 516.0) Esterase precursor (EC 3.1.1.-) (Early nodule-specific protein homolog) (Latex allergen Hev b 13) - Hevea brasiliensis (Para rubber tree) & (at3g26430 : 400.0) GDSL-like Lipase/Acylhydrolase superfamily protein; FUNCTIONS IN: hydrolase activity, acting on ester bonds, carboxylesterase activity; INVOLVED IN: lipid metabolic process; LOCATED IN: endomembrane system; EXPR…
Potri.014G122200							-2.04912	1.50855e-08	Clustr 2	10.6.2	cell wall.degradation.mannan-xylose-arabinose-fucose	'(at1g02640 : 1133.0) encodes a protein similar to a beta-xylosidase located in the extracellular matrix. This is a member of glycosyl hydrolase family 3 and has six other closely related members.; beta-xylosidase 2 (BXL2); FUNCTIONS IN: hydrolase activity, hydrolyzing O-glycosyl compounds; INVOLVED IN: carbohydrate metabolic process; LOCATED IN: plant-type cell wall; EXPRESSED IN: 23 plant struc…
Potri.001G206800					-1.72966	9.42232e-06	-1.50413	1.1058e-07	Clustr 2	10.6.2	cell wall.degradation.mannan-xylose-arabinose-fucose	'(at5g64570 : 1144.0) Encodes a beta-d-xylosidase that belongs to family 3 of glycoside hydrolases.; beta-D-xylosidase 4 (XYL4); FUNCTIONS IN: xylan 1,4-beta-xylosidase activity, hydrolase activity, hydrolyzing O-glycosyl compounds; INVOLVED IN: xylan catabolic process; LOCATED IN: apoplast, cell wall; EXPRESSED IN: 24 plant structures; EXPRESSED DURING: 13 growth stages; CONTAINS InterPro DOMAIN…
Potri.010G141400			-2.03269	0.0129364	-2.85258	0.00135923	-3.76469	2.20829e-05	Clustr 2	10.6.2	cell wall.degradation.mannan-xylose-arabinose-fucose	'(at5g49360 : 1113.0) Encodes a bifunctional {beta}-D-xylosidase/{alpha}-L-arabinofuranosidase required for pectic arabinan modification. Located in the extracellular matrix. Gene is expressed specifically in tissues undergoing secondary wall thickening. This is a member of glycosyl hydrolase family 3 and has six other closely related members.; beta-xylosidase 1 (BXL1); FUNCTIONS IN: alpha-N-arab…
Potri.007G022000			-1.28908	0.00770603	-2.06424	7.88323e-06			Clustr 3	10.6.2	cell wall.degradation.mannan-xylose-arabinose-fucose	'(at5g66460 : 569.0) Glycosyl hydrolase superfamily protein; FUNCTIONS IN: cation binding, hydrolase activity, hydrolyzing O-glycosyl compounds, catalytic activity; INVOLVED IN: carbohydrate metabolic process; LOCATED IN: endomembrane system; EXPRESSED IN: 17 plant structures; EXPRESSED DURING: 4 anthesis, C globular stage, 4 leaf senescence stage, petal differentiation and expansion stage, E exp…
Potri.003G022900							-2.61696	1.04754e-06	Clustr 2	10.6.2	cell wall.degradation.mannan-xylose-arabinose-fucose	'(at5g64570 : 1110.0) Encodes a beta-d-xylosidase that belongs to family 3 of glycoside hydrolases.; beta-D-xylosidase 4 (XYL4); FUNCTIONS IN: xylan 1,4-beta-xylosidase activity, hydrolase activity, hydrolyzing O-glycosyl compounds; INVOLVED IN: xylan catabolic process; LOCATED IN: apoplast, cell wall; EXPRESSED IN: 24 plant structures; EXPRESSED DURING: 13 growth stages; CONTAINS InterPro DOMAIN…
Potri.002G197200							-1.3742	4.45243e-05	Clustr 2	10.6.2	cell wall.degradation.mannan-xylose-arabinose-fucose	'(at1g02640 : 1166.0) encodes a protein similar to a beta-xylosidase located in the extracellular matrix. This is a member of glycosyl hydrolase family 3 and has six other closely related members.; beta-xylosidase 2 (BXL2); FUNCTIONS IN: hydrolase activity, hydrolyzing O-glycosyl compounds; INVOLVED IN: carbohydrate metabolic process; LOCATED IN: plant-type cell wall; EXPRESSED IN: 23 plant struc…
Potri.002G093900			2.67368	4.91188e-05			-2.60531	0.000352487	Clustr 2	10.6.2	cell wall.degradation.mannan-xylose-arabinose-fucose	'(at1g78060 : 1004.0) Glycosyl hydrolase family protein; FUNCTIONS IN: hydrolase activity, hydrolyzing O-glycosyl compounds; INVOLVED IN: carbohydrate metabolic process; LOCATED IN: apoplast, cell wall, chloroplast, plant-type cell wall; EXPRESSED IN: 22 plant structures; EXPRESSED DURING: 13 growth stages; CONTAINS InterPro DOMAIN/s: Glycoside hydrolase, family 3, N-terminal (InterPro:IPR001764)…
Potri.006G058600	3.0836	7.23709e-15	2.92756	2.09499e-11	2.35217	4.04511e-06	3.14749	5.73365e-19	Clustr 13	10.6.3	cell wall.degradation.pectate lyases and polygalacturonases	'(at5g06860 : 383.0) Encodes a polygalacturonase inhibiting protein involved in defense response. PGIPs inhibit the function of cell wall pectin degrading enzymes such as those produced by fungal pathogens. PGIP1 is induced by fungal infection.; polygalacturonase inhibiting protein 1 (PGIP1); FUNCTIONS IN: polygalacturonase inhibitor activity; INVOLVED IN: signal transduction, defense response; L…
Potri.007G105800					1.56486	9.60202e-07	1.28858	0.000269715	Clustr 13	10.6.3	cell wall.degradation.pectate lyases and polygalacturonases	'(at4g33440 : 665.0) Pectin lyase-like superfamily protein; FUNCTIONS IN: polygalacturonase activity; INVOLVED IN: carbohydrate metabolic process; LOCATED IN: endomembrane system; EXPRESSED IN: 16 plant structures; EXPRESSED DURING: 9 growth stages; CONTAINS InterPro DOMAIN/s: Pectin lyase fold/virulence factor (InterPro:IPR011050), Glycoside hydrolase, family 28 (InterPro:IPR000743), Pectin lyas…
Potri.008G100500							10.6047	6.23864e-42	Other	10.6.3	cell wall.degradation.pectate lyases and polygalacturonases	'(at1g48100 : 665.0) Pectin lyase-like superfamily protein; FUNCTIONS IN: polygalacturonase activity; INVOLVED IN: carbohydrate metabolic process; EXPRESSED IN: 19 plant structures; EXPRESSED DURING: 10 growth stages; CONTAINS InterPro DOMAIN/s: Pectin lyase fold/virulence factor (InterPro:IPR011050), Pectin lyase fold (InterPro:IPR012334), Glycoside hydrolase, family 28 (InterPro:IPR000743), Par…
Potri.001G100000	1.62852	3.22567e-14			2.65471	3.52024e-52	3.14412	1.47819e-57	Clustr 13	10.6.3	cell wall.degradation.pectate lyases and polygalacturonases	'(at4g23500 : 697.0) Pectin lyase-like superfamily protein; FUNCTIONS IN: polygalacturonase activity; INVOLVED IN: carbohydrate metabolic process; LOCATED IN: cell wall; CONTAINS InterPro DOMAIN/s: Pectin lyase fold/virulence factor (InterPro:IPR011050), Glycoside hydrolase, family 28 (InterPro:IPR000743), Pectin lyase fold (InterPro:IPR012334), Parallel beta-helix repeat (InterPro:IPR006626); BE…
Potri.006G214400							1.68665	0.000710966	Clustr 3	10.6.3	cell wall.degradation.pectate lyases and polygalacturonases	'(at3g55140 : 554.0) Pectin lyase-like superfamily protein; CONTAINS InterPro DOMAIN/s: Pectin lyase fold/virulence factor (InterPro:IPR011050), AmbAllergen (InterPro:IPR018082), Pectate lyase/Amb allergen (InterPro:IPR002022), Pectin lyase fold (InterPro:IPR012334); BEST Arabidopsis thaliana protein match is: Pectin lyase-like superfamily protein (TAIR:AT3G09540.1); Has 35333 Blast hits to 34131…
Potri.010G152000							5.78628	2.3586e-26	Clustr 13	10.6.3	cell wall.degradation.pectate lyases and polygalacturonases	'(at1g48100 : 612.0) Pectin lyase-like superfamily protein; FUNCTIONS IN: polygalacturonase activity; INVOLVED IN: carbohydrate metabolic process; EXPRESSED IN: 19 plant structures; EXPRESSED DURING: 10 growth stages; CONTAINS InterPro DOMAIN/s: Pectin lyase fold/virulence factor (InterPro:IPR011050), Pectin lyase fold (InterPro:IPR012334), Glycoside hydrolase, family 28 (InterPro:IPR000743), Par…
Potri.016G054800							1.69489	1.07086e-11	Clustr 13	10.6.3	cell wall.degradation.pectate lyases and polygalacturonases	'(p35336|pglr_actch : 508.0) Polygalacturonase precursor (EC 3.2.1.15) (PG) (Pectinase) - Actinidia chinensis (Kiwi) (Yangtao) & (at2g41850 : 416.0) ADPG2.; polygalacturonase abscission zone A. thaliana (PGAZAT); FUNCTIONS IN: polygalacturonase activity; INVOLVED IN: cell wall modification involved in abscission, fruit dehiscence, floral organ abscission, anther dehiscence, carbohydrate metabolic…
Potri.016G049600	6.68691	3.34596e-38	8.20065	1.82174e-89	7.46927	1.50481e-25	10.6047	6.23864e-42	Clustr 12	10.6.3	cell wall.degradation.pectate lyases and polygalacturonases	'(at5g06860 : 358.0) Encodes a polygalacturonase inhibiting protein involved in defense response. PGIPs inhibit the function of cell wall pectin degrading enzymes such as those produced by fungal pathogens. PGIP1 is induced by fungal infection.; polygalacturonase inhibiting protein 1 (PGIP1); FUNCTIONS IN: polygalacturonase inhibitor activity; INVOLVED IN: signal transduction, defense response; L…
Potri.002G162400							1.29598	3.24509e-05	Clustr 9	10.6.3	cell wall.degradation.pectate lyases and polygalacturonases	'(at3g61490 : 719.0) Pectin lyase-like superfamily protein; FUNCTIONS IN: polygalacturonase activity; INVOLVED IN: carbohydrate metabolic process; LOCATED IN: endomembrane system; EXPRESSED IN: 22 plant structures; EXPRESSED DURING: 14 growth stages; CONTAINS InterPro DOMAIN/s: Pectin lyase fold/virulence factor (InterPro:IPR011050), Glycoside hydrolase, family 28 (InterPro:IPR000743), Pectin lya…
Potri.012G091300	3.50852	0.000102218							Clustr 14	10.6.3	cell wall.degradation.pectate lyases and polygalacturonases	'(at4g24780 : 675.0) Pectin lyase-like superfamily protein; CONTAINS InterPro DOMAIN/s: Pectin lyase fold/virulence factor (InterPro:IPR011050), AmbAllergen (InterPro:IPR018082), Pectate lyase/Amb allergen (InterPro:IPR002022), Pectin lyase fold (InterPro:IPR012334); BEST Arabidopsis thaliana protein match is: Pectin lyase-like superfamily protein (TAIR:AT5G63180.1). & (loc_os04g05050.1 : 597.0) …
Potri.008G032700							-1.98261	0.000484256	Clustr 2	10.6.3	cell wall.degradation.pectate lyases and polygalacturonases	'(at5g04310 : 555.0) Pectin lyase-like superfamily protein; CONTAINS InterPro DOMAIN/s: Pectin lyase fold/virulence factor (InterPro:IPR011050), AmbAllergen (InterPro:IPR018082), Pectate lyase/Amb allergen (InterPro:IPR002022), Pectin lyase fold (InterPro:IPR012334); BEST Arabidopsis thaliana protein match is: Pectin lyase-like superfamily protein (TAIR:AT3G54920.1); Has 1753 Blast hits to 1747 p…
Potri.010G051800							-5.57832	1.07727e-10	Clustr 2	10.6.3	cell wall.degradation.pectate lyases and polygalacturonases	'(at1g67750 : 653.0) Pectate lyase family protein; FUNCTIONS IN: pectate lyase activity; INVOLVED IN: biological_process unknown; LOCATED IN: endomembrane system; EXPRESSED IN: 21 plant structures; EXPRESSED DURING: 13 growth stages; CONTAINS InterPro DOMAIN/s: Pectin lyase fold/virulence factor (InterPro:IPR011050), AmbAllergen (InterPro:IPR018082), Pectate lyase/Amb allergen (InterPro:IPR002022…
Potri.006G052700			-1.53751	0.0036777	-1.73061	0.00019213	-1.83385	1.28854e-05	Clustr 2	10.6.3	cell wall.degradation.pectate lyases and polygalacturonases	'(p35336|pglr_actch : 578.0) Polygalacturonase precursor (EC 3.2.1.15) (PG) (Pectinase) - Actinidia chinensis (Kiwi) (Yangtao) & (at3g07970 : 448.0) Required for pollen separation during normal development. In qrt mutants, the outer walls of the four meiotic products of the pollen mother cell are fused, and pollen grains are released in tetrads.May be required for cell type-specific pectin degrad…
Potri.010G042100			-1.24429	2.28815e-05					Clustr 3	10.6.3	cell wall.degradation.pectate lyases and polygalacturonases	'(at1g10640 : 699.0) Pectin lyase-like superfamily protein; FUNCTIONS IN: polygalacturonase activity; INVOLVED IN: carbohydrate metabolic process; LOCATED IN: cellular_component unknown; EXPRESSED IN: 18 plant structures; EXPRESSED DURING: 11 growth stages; CONTAINS InterPro DOMAIN/s: Pectin lyase fold/virulence factor (InterPro:IPR011050), Parallel beta-helix repeat (InterPro:IPR006626), Glycosi…
Potri.010G040800	-1.80332	0.00869793	-2.69791	1.50421e-06					Clustr 3	10.6.3	cell wall.degradation.pectate lyases and polygalacturonases	'(at1g70370 : 820.0) polygalacturonase 2 (PG2); FUNCTIONS IN: polygalacturonase activity; INVOLVED IN: biological_process unknown; LOCATED IN: endomembrane system; EXPRESSED IN: 23 plant structures; EXPRESSED DURING: 13 growth stages; CONTAINS InterPro DOMAIN/s: BURP (InterPro:IPR004873); BEST Arabidopsis thaliana protein match is: BURP domain-containing protein (TAIR:AT1G23760.1). & (loc_os08g29…
Potri.006G122000							-1.07629	0.00263773	Clustr 2	10.6.3	cell wall.degradation.pectate lyases and polygalacturonases	'(at3g53190 : 664.0) Pectin lyase-like superfamily protein; CONTAINS InterPro DOMAIN/s: Pectin lyase fold/virulence factor (InterPro:IPR011050), AmbAllergen (InterPro:IPR018082), Pectate lyase/Amb allergen (InterPro:IPR002022), Pectin lyase fold (InterPro:IPR012334); BEST Arabidopsis thaliana protein match is: Pectin lyase-like superfamily protein (TAIR:AT5G04310.1); Has 1735 Blast hits to 1728 p…
Potri.011G159000	5.62236	0.0177159	-1.53326	0.0175469					Clustr 0	10.6.3	cell wall.degradation.pectate lyases and polygalacturonases	'(at1g23460 : 681.0) Pectin lyase-like superfamily protein; FUNCTIONS IN: polygalacturonase activity; INVOLVED IN: carbohydrate metabolic process; LOCATED IN: endomembrane system; CONTAINS InterPro DOMAIN/s: Pectin lyase fold/virulence factor (InterPro:IPR011050), Pectin lyase fold (InterPro:IPR012334), Parallel beta-helix repeat (InterPro:IPR006626), Glycoside hydrolase, family 28 (InterPro:IPR0…
Potri.005G063300			-2.46954	9.54772e-13			1.37699	4.24096e-08	Clustr 3	10.6.3	cell wall.degradation.pectate lyases and polygalacturonases	'(at4g33440 : 291.0) Pectin lyase-like superfamily protein; FUNCTIONS IN: polygalacturonase activity; INVOLVED IN: carbohydrate metabolic process; LOCATED IN: endomembrane system; EXPRESSED IN: 16 plant structures; EXPRESSED DURING: 9 growth stages; CONTAINS InterPro DOMAIN/s: Pectin lyase fold/virulence factor (InterPro:IPR011050), Glycoside hydrolase, family 28 (InterPro:IPR000743), Pectin lyas…
Potri.001G147200	3.79016	7.20028e-08	8.21712	1.03614e-66	7.49842	3.3718e-52	2.74873	6.52114e-10	Clustr 12	10.7	cell wall.modification	'(q850k7|exlb1_orysa : 314.0) Expansin-like B1 precursor (OsEXLB1) (Expensin-related 1) (OsEXPR1) (OsaEXPb3.1) - Oryza sativa (Rice) & (loc_os07g31390.1 : 314.0) no description available & (at4g38400 : 182.0) member of EXPANSIN-LIKE. Naming convention from the Expansin Working Group (Kende et al, 2004. Plant Mol Bio); expansin-like A2 (EXLA2); INVOLVED IN: response to cyclopentenone, plant-type c…
Potri.013G154700	4.94003	2.44288e-10	2.93792	0.00328109					Clustr 14	10.7	cell wall.modification	'(at2g40610 : 361.0) member of Alpha-Expansin Gene Family. Naming convention from the Expansin Working Group (Kende et al, 2004. Plant Mol Bio). Involved in the formation of nematode-induced syncytia in roots of Arabidopsis thaliana.; expansin A8 (EXPA8); INVOLVED IN: plant-type cell wall modification involved in multidimensional cell growth, syncytium formation, unidimensional cell growth, plant…
Potri.003G087000	6.68691	3.34596e-38	8.20065	1.82174e-89	7.46927	1.50481e-25	10.6047	6.23864e-42	Other	10.7	cell wall.modification	'(q850k7|exlb1_orysa : 333.0) Expansin-like B1 precursor (OsEXLB1) (Expensin-related 1) (OsEXPR1) (OsaEXPb3.1) - Oryza sativa (Rice) & (loc_os07g31390.1 : 333.0) no description available & (at4g38400 : 184.0) member of EXPANSIN-LIKE. Naming convention from the Expansin Working Group (Kende et al, 2004. Plant Mol Bio); expansin-like A2 (EXLA2); INVOLVED IN: response to cyclopentenone, plant-type c…
Potri.003G083200			9.72402	5.84617e-26	8.20614	5.22467e-30	10.6047	6.23864e-42	Clustr 13	10.7	cell wall.modification	'(at4g17030 : 314.0) Encodes EXLB1 (expansin-like B1), a member of the expansin family.; expansin-like B1 (EXLB1); INVOLVED IN: sexual reproduction, unidimensional cell growth, plant-type cell wall loosening; LOCATED IN: endomembrane system, extracellular region; EXPRESSED IN: 19 plant structures; EXPRESSED DURING: 9 growth stages; CONTAINS InterPro DOMAIN/s: Pollen allergen, N-terminal (InterPro…
Potri.008G057100	4.37465	1.41211e-08							Clustr 14	10.7	cell wall.modification	'(at2g39700 : 475.0) putative expansin. Naming convention from the Expansin Working Group (Kende et al, 2004. Plant Mol Bio). Involved in the formation of nematode-induced syncytia in roots of Arabidopsis thaliana.; expansin A4 (EXPA4); CONTAINS InterPro DOMAIN/s: Barwin-related endoglucanase (InterPro:IPR009009), Pollen allergen, N-terminal (InterPro:IPR014734), Expansin (InterPro:IPR002963), Ra…
Potri.018G029100	6.96296	1.6915e-32	6.98923	2.08671e-37	6.70847	1.56563e-37	6.89496	6.28488e-44	Clustr 13	10.7	cell wall.modification	'(at2g18660 : 93.6) Encodes PNP-A (Plant Natriuretic Peptide A). PNPs are a class of systemically mobile molecules distantly related to expansins; their biological role has remained elusive. PNP-A contains a signal peptide domain and is secreted into the extracellular space. Co-expression analyses using microarray data suggest that PNP-A may function as a component of plant defence response and S…
Potri.010G167200					2.13853	5.72443e-07			Clustr 8	10.7	cell wall.modification	'(at1g26770 : 350.0) Encodes an expansin. Naming convention from the Expansin Working Group (Kende et al, Plant Mol Bio). Involved in the formation of nematode-induced syncytia in roots of Arabidopsis thaliana.; expansin A10 (EXPA10); CONTAINS InterPro DOMAIN/s: Pollen allergen, N-terminal (InterPro:IPR014734), Rare lipoprotein A (InterPro:IPR005132), Pollen allergen/expansin, C-terminal (InterPr…
Potri.006G122900			1.96134	2.81829e-17					Clustr 3	10.7	cell wall.modification	'(at2g36870 : 501.0) xyloglucan endotransglucosylase/hydrolase 32 (XTH32); FUNCTIONS IN: hydrolase activity, acting on glycosyl bonds, hydrolase activity, hydrolyzing O-glycosyl compounds; INVOLVED IN: carbohydrate metabolic process; LOCATED IN: endomembrane system; EXPRESSED IN: 19 plant structures; EXPRESSED DURING: 13 growth stages; CONTAINS InterPro DOMAIN/s: Concanavalin A-like lectin/glucan…
Potri.002G060500	4.56452	4.75826e-13	4.81757	6.79993e-16	3.16425	1.33215e-05			Clustr 12	10.7	cell wall.modification	'(at4g14130 : 410.0) xyloglucan endotransglycosylase-related protein (XTR7); xyloglucan endotransglucosylase/hydrolase 15 (XTH15); FUNCTIONS IN: hydrolase activity, acting on glycosyl bonds, xyloglucan:xyloglucosyl transferase activity, hydrolase activity, hydrolyzing O-glycosyl compounds; INVOLVED IN: N-terminal protein myristoylation, carbohydrate metabolic process, cellular glucan metabolic pr…
Potri.006G179300			8.44702	6.72172e-50	10.0357	7.92464e-67	9.39023	2.17531e-73	Clustr 13	10.7	cell wall.modification	'(loc_os09g29710.1 : 135.0) no description available & (at2g18660 : 120.0) Encodes PNP-A (Plant Natriuretic Peptide A). PNPs are a class of systemically mobile molecules distantly related to expansins; their biological role has remained elusive. PNP-A contains a signal peptide domain and is secreted into the extracellular space. Co-expression analyses using microarray data suggest that PNP-A may …
Potri.019G125000					-1.35534	0.00582933	-1.26595	0.000431042	Clustr 2	10.7	cell wall.modification	'(at4g03210 : 445.0) encodes a member of xyloglucan endotransglucosylase/hydrolases (XTHs) that catalyze the cleavage and molecular grafting of xyloglucan chains function in loosening and rearrangement of the cell wall. Gene is expressed in shoot apex region, flower buds, flower stalks and internodes bearing flowers.; xyloglucan endotransglucosylase/hydrolase 9 (XTH9); FUNCTIONS IN: hydrolase act…
Potri.006G086100					-2.69385	0.00371379	-1.84685	0.0310238	Clustr 2	10.7	cell wall.modification	'(at2g28950 : 451.0) Encodes an expansin. Naming convention from the Expansin Working Group (Kende et al, 2004. Plant Mol Bio). Involved in the formation of nematode-induced syncytia in roots of Arabidopsis thaliana.; expansin A6 (EXPA6); CONTAINS InterPro DOMAIN/s: Barwin-related endoglucanase (InterPro:IPR009009), Pollen allergen, N-terminal (InterPro:IPR014734), Expansin (InterPro:IPR002963), …
Potri.013G060800					-2.00055	0.0117197			Clustr 2	10.7	cell wall.modification	'(at1g26770 : 378.0) Encodes an expansin. Naming convention from the Expansin Working Group (Kende et al, Plant Mol Bio). Involved in the formation of nematode-induced syncytia in roots of Arabidopsis thaliana.; expansin A10 (EXPA10); CONTAINS InterPro DOMAIN/s: Pollen allergen, N-terminal (InterPro:IPR014734), Rare lipoprotein A (InterPro:IPR005132), Pollen allergen/expansin, C-terminal (InterPr…
Potri.019G101900	-1.44005	6.62108e-08	-1.50477	6.4071e-11					Clustr 0	10.7	cell wall.modification	'(at4g28250 : 374.0) putative beta-expansin/allergen protein. Naming convention from the Expansin Working Group (Kende et al, 2004. Plant Mol Bio). Involved in the formation of nematode-induced syncytia in roots of Arabidopsis thaliana.; expansin B3 (EXPB3); INVOLVED IN: response to cyclopentenone, syncytium formation, plant-type cell wall organization, unidimensional cell growth, plant-type cell…
Potri.001G136100							-1.6205	7.54941e-08	Clustr 2	10.7	cell wall.modification	'(at1g32170 : 472.0) xyloglucan endotransglycosylase-related protein (XTR4); xyloglucan endotransglucosylase/hydrolase 30 (XTH30); FUNCTIONS IN: hydrolase activity, acting on glycosyl bonds, xyloglucan:xyloglucosyl transferase activity, hydrolase activity, hydrolyzing O-glycosyl compounds; INVOLVED IN: carbohydrate metabolic process, cellular glucan metabolic process; LOCATED IN: endomembrane sys…
Potri.010G102300					-1.98928	2.14244e-07	-2.10451	1.22032e-09	Clustr 2	10.7	cell wall.modification	'(at1g14720 : 466.0) member of Glycoside Hydrolase Family 16; xyloglucan endotransglucosylase/hydrolase 28 (XTH28); FUNCTIONS IN: hydrolase activity, acting on glycosyl bonds, xyloglucan:xyloglucosyl transferase activity; INVOLVED IN: fruit development, stamen filament development; LOCATED IN: endomembrane system, cell wall, apoplast; EXPRESSED IN: 22 plant structures; EXPRESSED DURING: 13 growth…
Potri.004G181700			-2.87054	8.63634e-06	-1.73239	1.43157e-05	1.32882	0.000400433	Clustr 2	10.7	cell wall.modification	'(at4g38400 : 379.0) member of EXPANSIN-LIKE. Naming convention from the Expansin Working Group (Kende et al, 2004. Plant Mol Bio); expansin-like A2 (EXLA2); INVOLVED IN: response to cyclopentenone, plant-type cell wall organization, unidimensional cell growth, plant-type cell wall loosening; LOCATED IN: endomembrane system, extracellular region; EXPRESSED IN: 18 plant structures; EXPRESSED DURIN…
Potri.001G071000	5.88069	1.52003e-32					-3.14406	0.000385496	Clustr 9	10.7	cell wall.modification	'(q39857|xth_soybn : 526.0) Probable xyloglucan endotransglucosylase/hydrolase precursor (EC 2.4.1.207) (Fragment) - Glycine max (Soybean) & (at5g13870 : 511.0) EXGT-A4, endoxyloglucan transferase,; xyloglucan endotransglucosylase/hydrolase 5 (XTH5); FUNCTIONS IN: hydrolase activity, acting on glycosyl bonds, hydrolase activity, hydrolyzing O-glycosyl compounds, xyloglucan:xyloglucosyl transferas…
Potri.007G107300			1.35069	2.36445e-07	2.10428	1.51442e-12	2.83198	2.5359e-33	Clustr 13	10.8.1	cell wall.pectin*esterases.PME	'(at5g09760 : 689.0) Plant invertase/pectin methylesterase inhibitor superfamily; FUNCTIONS IN: enzyme inhibitor activity, pectinesterase activity; INVOLVED IN: cell wall modification; LOCATED IN: cell wall, chloroplast, plant-type cell wall; EXPRESSED IN: 23 plant structures; EXPRESSED DURING: 13 growth stages; CONTAINS InterPro DOMAIN/s: Pectin lyase fold/virulence factor (InterPro:IPR011050), …
Potri.011G025400			1.48794	0.000170331			1.71826	1.83097e-07	Clustr 13	10.8.1	cell wall.pectin*esterases.PME	'(at1g11580 : 605.0) methylesterase PCR A (PMEPCRA); FUNCTIONS IN: enzyme inhibitor activity, pectinesterase activity; INVOLVED IN: cell wall modification; LOCATED IN: cell wall, plasma membrane, plant-type cell wall; EXPRESSED IN: 25 plant structures; EXPRESSED DURING: 13 growth stages; CONTAINS InterPro DOMAIN/s: Pectinesterase, active site (InterPro:IPR018040), Pectin lyase fold/virulence fact…
Potri.005G247700			2.69917	2.10478e-08					Clustr 12	10.8.1	cell wall.pectin*esterases.PME	'(at1g76160 : 880.0) SKU5 similar 5 (sks5); FUNCTIONS IN: oxidoreductase activity, copper ion binding; INVOLVED IN: oxidation reduction; LOCATED IN: apoplast, cell wall, plant-type cell wall; EXPRESSED IN: 24 plant structures; EXPRESSED DURING: 13 growth stages; CONTAINS InterPro DOMAIN/s: Multicopper oxidase, type 3 (InterPro:IPR011707), Cupredoxin (InterPro:IPR008972), Multicopper oxidase, type…
Potri.004G180500					1.47726	0.00018736	1.7993	1.53387e-13	Clustr 13	10.8.1	cell wall.pectin*esterases.PME	'(at1g76160 : 879.0) SKU5 similar 5 (sks5); FUNCTIONS IN: oxidoreductase activity, copper ion binding; INVOLVED IN: oxidation reduction; LOCATED IN: apoplast, cell wall, plant-type cell wall; EXPRESSED IN: 24 plant structures; EXPRESSED DURING: 13 growth stages; CONTAINS InterPro DOMAIN/s: Multicopper oxidase, type 3 (InterPro:IPR011707), Cupredoxin (InterPro:IPR008972), Multicopper oxidase, type…
Potri.002G202500							1.9464	0.0370681	Clustr 13	10.8.1	cell wall.pectin*esterases.PME	'(loc_os07g47830.1 : 512.0) no description available & (at4g02320 : 456.0) Plant invertase/pectin methylesterase inhibitor superfamily; FUNCTIONS IN: enzyme inhibitor activity, pectinesterase activity; INVOLVED IN: cell wall modification; LOCATED IN: endomembrane system, cell wall, plant-type cell wall; EXPRESSED IN: flower; CONTAINS InterPro DOMAIN/s: Pectinesterase, active site (InterPro:IPR018…
Potri.002G013700			-2.51586	0.0155167					Clustr 3	10.8.1	cell wall.pectin*esterases.PME	'(at1g76160 : 904.0) SKU5 similar 5 (sks5); FUNCTIONS IN: oxidoreductase activity, copper ion binding; INVOLVED IN: oxidation reduction; LOCATED IN: apoplast, cell wall, plant-type cell wall; EXPRESSED IN: 24 plant structures; EXPRESSED DURING: 13 growth stages; CONTAINS InterPro DOMAIN/s: Multicopper oxidase, type 3 (InterPro:IPR011707), Cupredoxin (InterPro:IPR008972), Multicopper oxidase, type…
Potri.006G134600							-1.30789	2.94935e-05	Clustr 0	10.8.1	cell wall.pectin*esterases.PME	'(at2g26440 : 672.0) Plant invertase/pectin methylesterase inhibitor superfamily; FUNCTIONS IN: enzyme inhibitor activity, pectinesterase activity; INVOLVED IN: cell wall modification; LOCATED IN: endomembrane system, cell wall, plant-type cell wall; EXPRESSED IN: 20 plant structures; EXPRESSED DURING: 13 growth stages; CONTAINS InterPro DOMAIN/s: Pectinesterase, active site (InterPro:IPR018040),…
Potri.005G061500					-1.29995	0.0405358			Clustr 2	10.8.1	cell wall.pectin*esterases.PME	'(at5g09760 : 703.0) Plant invertase/pectin methylesterase inhibitor superfamily; FUNCTIONS IN: enzyme inhibitor activity, pectinesterase activity; INVOLVED IN: cell wall modification; LOCATED IN: cell wall, chloroplast, plant-type cell wall; EXPRESSED IN: 23 plant structures; EXPRESSED DURING: 13 growth stages; CONTAINS InterPro DOMAIN/s: Pectin lyase fold/virulence factor (InterPro:IPR011050), …
Potri.018G051400							-5.57832	1.07727e-10	Clustr 2	10.8.1	cell wall.pectin*esterases.PME	'(o04886|pme1_citsi : 721.0) Pectinesterase-1 precursor (EC 3.1.1.11) (Pectin methylesterase) (PE) - Citrus sinensis (Sweet orange) & (at3g14310 : 689.0) encodes a pectin methylesterase, targeted by a cellulose binding protein (CBP) from the parasitic nematode Heterodera schachtii during parasitism.; pectin methylesterase 3 (PME3); FUNCTIONS IN: pectinesterase activity; INVOLVED IN: response to n…
Potri.006G134500			-1.57105	0.0339304	-2.28838	0.000986926	-1.97935	0.00674494	Clustr 2	10.8.1	cell wall.pectin*esterases.PME	'(q43062|pme_prupe : 736.0) Pectinesterase PPE8B precursor (EC 3.1.1.11) (Pectin methylesterase) (PE) - Prunus persica (Peach) & (at4g33220 : 665.0) pectin methylesterase 44 (PME44); FUNCTIONS IN: enzyme inhibitor activity, pectinesterase activity; INVOLVED IN: cell wall modification; LOCATED IN: endomembrane system, cell wall, plant-type cell wall; EXPRESSED IN: 22 plant structures; EXPRESSED DU…
Potri.T007200	-1.54436	0.00261157	-1.33891	0.0160465					Clustr 0	10.8.1	cell wall.pectin*esterases.PME	'(at3g29090 : 570.0) Encodes an atypical pectin methylesterase that does not require salt for its activity and has a blockwise mode of pectin demethylesterification.; pectin methylesterase 31 (PME31); FUNCTIONS IN: pectinesterase activity; INVOLVED IN: pectin metabolic process; LOCATED IN: cell wall, plant-type cell wall; EXPRESSED IN: 23 plant structures; EXPRESSED DURING: 13 growth stages; CONT…
Potri.014G127000							-1.70826	0.00415619	Clustr 2	10.8.1	cell wall.pectin*esterases.PME	'(at1g02810 : 699.0) Plant invertase/pectin methylesterase inhibitor superfamily; FUNCTIONS IN: enzyme inhibitor activity, pectinesterase activity; INVOLVED IN: cell wall modification; LOCATED IN: endomembrane system, cell wall, plant-type cell wall; EXPRESSED IN: 14 plant structures; EXPRESSED DURING: 6 growth stages; CONTAINS InterPro DOMAIN/s: Pectinesterase, active site (InterPro:IPR018040), …
Potri.001G162400					-2.36584	0.0114337			Clustr 11	10.8.1	cell wall.pectin*esterases.PME	'(o04886|pme1_citsi : 826.0) Pectinesterase-1 precursor (EC 3.1.1.11) (Pectin methylesterase) (PE) - Citrus sinensis (Sweet orange) & (at3g14310 : 768.0) encodes a pectin methylesterase, targeted by a cellulose binding protein (CBP) from the parasitic nematode Heterodera schachtii during parasitism.; pectin methylesterase 3 (PME3); FUNCTIONS IN: pectinesterase activity; INVOLVED IN: response to n…
Potri.004G233900			8.20065	1.82174e-89	7.46927	1.50481e-25			Other	10.8.2	cell wall.pectin*esterases.acetyl esterase	'(at5g45280 : 492.0) Pectinacetylesterase family protein; FUNCTIONS IN: carboxylesterase activity; INVOLVED IN: biological_process unknown; LOCATED IN: cell wall; EXPRESSED IN: 22 plant structures; EXPRESSED DURING: 13 growth stages; CONTAINS InterPro DOMAIN/s: Pectinacetylesterase (InterPro:IPR004963); BEST Arabidopsis thaliana protein match is: Pectinacetylesterase family protein (TAIR:AT4G1941…
Potri.007G068300					7.46927	1.50481e-25	10.6047	6.23864e-42	Other	10.8.99	cell wall.pectin*esterases.misc	'(at4g00872 : 113.0) Plant invertase/pectin methylesterase inhibitor superfamily protein; FUNCTIONS IN: enzyme inhibitor activity, pectinesterase activity; INVOLVED IN: biological_process unknown; LOCATED IN: endomembrane system; CONTAINS InterPro DOMAIN/s: Pectinesterase inhibitor (InterPro:IPR006501); BEST Arabidopsis thaliana protein match is: Plant invertase/pectin methylesterase inhibitor su…
Potri.015G127800							3.10766	0.000117853	Clustr 13	10.8.99	cell wall.pectin*esterases.misc	'(at3g47400 : 638.0) Plant invertase/pectin methylesterase inhibitor superfamily; FUNCTIONS IN: enzyme inhibitor activity, pectinesterase activity; INVOLVED IN: cell wall modification; LOCATED IN: endomembrane system, cell wall, plant-type cell wall; EXPRESSED IN: hypocotyl, flower, root, carpel; EXPRESSED DURING: petal differentiation and expansion stage; CONTAINS InterPro DOMAIN/s: Pectinestera…
Potri.014G081000					-1.09591	3.8462e-08	-1.24926	3.3337e-12	Clustr 2	11.1.1.2.1	lipid metabolism.FA synthesis and FA elongation.Acetyl CoA Carboxylation.heteromeric Complex.alpha Carboxyltransferase	'(at2g38040 : 686.0) encodes the carboxyltransferase alpha subunit of acetyl-CoA carboxylase, involved in de novo fatty acid biosynthesis; acetyl Co-enzyme a carboxylase carboxyltransferase alpha subunit (CAC3); FUNCTIONS IN: acetyl-CoA carboxylase activity; INVOLVED IN: fatty acid biosynthetic process; LOCATED IN: acetyl-CoA carboxylase complex, chloroplast, membrane, chloroplast envelope; EXPRE…
Potri.017G092500			-3.87403	1.18707e-14	5.90186	4.27689e-09			Clustr 12	11.1.1.2.3	lipid metabolism.FA synthesis and FA elongation.Acetyl CoA Carboxylation.heteromeric Complex.Biotin Carboxyl Carrier Protein	'(at5g16390 : 189.0) Encodes for the biotin carboxyl-carrier subunit of the multi-enzyme plastidial acetyl-coenzyme A carboxylase complex.; BIOTIN CARBOXYL-CARRIER PROTEIN 1 (BCCP-1); FUNCTIONS IN: acetyl-CoA carboxylase activity, biotin binding; INVOLVED IN: fatty acid biosynthetic process; LOCATED IN: chloroplast; EXPRESSED IN: 22 plant structures; EXPRESSED DURING: 13 growth stages; CONTAINS I…
Potri.008G160000							3.7596	2.08397e-05	Clustr 13	11.1.10	lipid metabolism.FA synthesis and FA elongation.beta ketoacyl CoA synthase	'(loc_os06g39750.3 : 808.0) no description available & (at5g43760 : 799.0) Encodes KCS20, a member of the 3-ketoacyl-CoA synthase family involved in the biosynthesis of VLCFA (very long chain fatty acids).; 3-ketoacyl-CoA synthase 20 (KCS20); FUNCTIONS IN: fatty acid elongase activity; INVOLVED IN: response to cold, response to light stimulus, response to osmotic stress; LOCATED IN: membrane; EXP…
Potri.018G032200	2.74792	2.3741e-13	2.49703	6.63198e-14	2.45348	5.26745e-15	1.82724	8.82847e-09	Clustr 12	11.1.10	lipid metabolism.FA synthesis and FA elongation.beta ketoacyl CoA synthase	'(at2g26640 : 840.0) Encodes KCS11, a member of the 3-ketoacyl-CoA synthase family involved in the biosynthesis of VLCFA (very long chain fatty acids).; 3-ketoacyl-CoA synthase 11 (KCS11); FUNCTIONS IN: transferase activity, transferring acyl groups other than amino-acyl groups, catalytic activity; INVOLVED IN: response to cold, response to light stimulus, response to osmotic stress; LOCATED IN: …
Potri.016G006300					1.81019	0.000181912			Clustr 7	11.1.12	lipid metabolism.FA synthesis and FA elongation.ACP protein	'(at5g47630 : 129.0) Encodes a member of the mitochondrial acyl carrier protein (ACP) family. Its role is currently obscure as it is weakly expressed and has not yet been identified by mitochondrial proteome analysis.; mitochondrial acyl carrier protein 3 (mtACP3); FUNCTIONS IN: acyl carrier activity, cofactor binding; INVOLVED IN: fatty acid biosynthetic process; LOCATED IN: cellular_component u…
Potri.019G055300					1.36006	4.27043e-10			Clustr 13	11.1.12	lipid metabolism.FA synthesis and FA elongation.ACP protein	'(at1g65290 : 189.0) Encodes a member of the mitochondrial acyl carrier protein (ACP) family. As part of the mitochondrial matrix, it is likely to be involved in fatty acid or lipoic acid biogenesis.; mitochondrial acyl carrier protein 2 (mtACP2); FUNCTIONS IN: acyl carrier activity, cobalt ion binding, metal ion binding; INVOLVED IN: fatty acid biosynthetic process; LOCATED IN: mitochondrion, mi…
Potri.002G120200							1.10997	0.000252098	Clustr 9	11.1.13	lipid metabolism.FA synthesis and FA elongation.acyl-CoA binding protein	'(at4g24230 : 110.0) acyl-CoA-binding protein ACBP3. Localized extracellularly in transiently expressed tobacco BY-2 cells and onion epidermal cells. Binds arachidonyl-CoA with high affinity.; acyl-CoA-binding domain 3 (ACBP3); FUNCTIONS IN: acyl-CoA binding; INVOLVED IN: fatty acid transport; LOCATED IN: extracellular region; EXPRESSED IN: 6 plant structures; CONTAINS InterPro DOMAIN/s: Acyl-CoA…
Potri.014G018700							-1.5593	8.53284e-35	Clustr 2	11.1.13	lipid metabolism.FA synthesis and FA elongation.acyl-CoA binding protein	'(at4g24230 : 136.0) acyl-CoA-binding protein ACBP3. Localized extracellularly in transiently expressed tobacco BY-2 cells and onion epidermal cells. Binds arachidonyl-CoA with high affinity.; acyl-CoA-binding domain 3 (ACBP3); FUNCTIONS IN: acyl-CoA binding; INVOLVED IN: fatty acid transport; LOCATED IN: extracellular region; EXPRESSED IN: 6 plant structures; CONTAINS InterPro DOMAIN/s: Acyl-CoA…
Potri.016G046700							4.55212	0.00264243	Clustr 13	11.1.6	lipid metabolism.FA synthesis and FA elongation.enoyl ACP reductase	'(at2g05990 : 506.0) Encodes enoyl-ACP reductase a component of the fatty acid synthase complex. A reduced function mutation in this gene, mod1, was found in a screen for premature cell death mutants. Mutant plants have reduced lipid level and pleiotropic morphological defects, including chlorotic and abnormally shaped leaves.; MOSAIC DEATH 1 (MOD1); FUNCTIONS IN: enoyl-[acyl-carrier-protein] red…
Potri.018G072700							2.14002	0.00651053	Clustr 13	11.1.7	lipid metabolism.FA synthesis and FA elongation.ACP thioesterase	'(at1g08510 : 612.0) Encodes an acyl-acyl carrier protein thioesterase. Hydrolyzes primarily saturated acyl-ACPs with chain lengths that vary between 8 and 18 carbons. Involved in saturated fatty acid synthesis. Nuclear-encoded, plastid-targeted globular protein that is functional as dimer.; fatty acyl-ACP thioesterases B (FATB); CONTAINS InterPro DOMAIN/s: Acyl-ACP-thioesterase, N-terminal domai…
Potri.015G099600					1.15844	0.033448	1.77481	5.31093e-10	Clustr 13	11.1.7	lipid metabolism.FA synthesis and FA elongation.ACP thioesterase	'(at1g08510 : 320.0) Encodes an acyl-acyl carrier protein thioesterase. Hydrolyzes primarily saturated acyl-ACPs with chain lengths that vary between 8 and 18 carbons. Involved in saturated fatty acid synthesis. Nuclear-encoded, plastid-targeted globular protein that is functional as dimer.; fatty acyl-ACP thioesterases B (FATB); CONTAINS InterPro DOMAIN/s: Acyl-ACP-thioesterase, N-terminal domai…
Potri.006G157200					1.12854	0.0110022	1.02981	0.00289678	Clustr 13	11.1.7	lipid metabolism.FA synthesis and FA elongation.ACP thioesterase	'(q9sqi3|fatb_goshi : 614.0) Myristoyl-acyl carrier protein thioesterase, chloroplast precursor (EC 3.1.2.-) (16:0-acyl-carrier protein thioesterase) (16:0-ACP thioesterase) (Acyl-[acyl-carrier-protein] hydrolase) (PATE) - Gossypium hirsutum (Upland cotton) & (at1g08510 : 602.0) Encodes an acyl-acyl carrier protein thioesterase. Hydrolyzes primarily saturated acyl-ACPs with chain lengths that var…
Potri.015G144700					1.28999	0.000368363	1.87502	1.27293e-16	Clustr 13	11.1.8	lipid metabolism.FA synthesis and FA elongation.acyl coa ligase	'(at3g48990 : 749.0) AMP-dependent synthetase and ligase family protein; FUNCTIONS IN: catalytic activity, AMP binding; INVOLVED IN: response to cadmium ion; LOCATED IN: apoplast, chloroplast; EXPRESSED IN: 26 plant structures; EXPRESSED DURING: 15 growth stages; CONTAINS InterPro DOMAIN/s: AMP-binding, conserved site (InterPro:IPR020845), AMP-dependent synthetase/ligase (InterPro:IPR000873); BES…
Potri.007G059300					7.46927	1.50481e-25	10.6047	6.23864e-42	Other	11.1.8	lipid metabolism.FA synthesis and FA elongation.acyl coa ligase	'(at1g20560 : 518.0) acyl activating enzyme 1 (AAE1); FUNCTIONS IN: AMP binding; INVOLVED IN: metabolic process; LOCATED IN: peroxisome; EXPRESSED IN: 22 plant structures; EXPRESSED DURING: 13 growth stages; CONTAINS InterPro DOMAIN/s: AMP-binding, conserved site (InterPro:IPR020845), AMP-dependent synthetase/ligase (InterPro:IPR000873); BEST Arabidopsis thaliana protein match is: AMP-dependent s…
Potri.005G250700			1.3978	0.00292339	2.10869	4.84887e-09	2.30549	1.24684e-12	Clustr 13	11.1.8	lipid metabolism.FA synthesis and FA elongation.acyl coa ligase	'(at1g20560 : 778.0) acyl activating enzyme 1 (AAE1); FUNCTIONS IN: AMP binding; INVOLVED IN: metabolic process; LOCATED IN: peroxisome; EXPRESSED IN: 22 plant structures; EXPRESSED DURING: 13 growth stages; CONTAINS InterPro DOMAIN/s: AMP-binding, conserved site (InterPro:IPR020845), AMP-dependent synthetase/ligase (InterPro:IPR000873); BEST Arabidopsis thaliana protein match is: AMP-dependent s…
Potri.004G082000	11.5286	2.47232e-34	9.72402	5.84617e-26	8.20614	5.22467e-30	10.6047	6.23864e-42	Clustr 14	11.1.8	lipid metabolism.FA synthesis and FA elongation.acyl coa ligase	'(loc_os09g38350.1 : 749.0) no description available & (at1g65890 : 710.0) acyl activating enzyme 12 (AAE12); FUNCTIONS IN: catalytic activity; INVOLVED IN: metabolic process; EXPRESSED IN: leaf apex, hypocotyl, flower; EXPRESSED DURING: petal differentiation and expansion stage; CONTAINS InterPro DOMAIN/s: AMP-dependent synthetase/ligase (InterPro:IPR000873); BEST Arabidopsis thaliana protein ma…
Potri.016G034800			-1.02399	0.000327366	-1.72322	7.68806e-09	-1.61656	1.87104e-06	Clustr 2	11.1.8	lipid metabolism.FA synthesis and FA elongation.acyl coa ligase	'(loc_os09g38350.1 : 724.0) no description available & (at1g66120 : 681.0) AMP-dependent synthetase and ligase family protein; FUNCTIONS IN: catalytic activity; INVOLVED IN: metabolic process; EXPRESSED IN: embryo, sepal, male gametophyte, carpel, stamen; EXPRESSED DURING: 4 anthesis, C globular stage, petal differentiation and expansion stage; CONTAINS InterPro DOMAIN/s: AMP-dependent synthetase…
Potri.005G099500							-2.06679	9.41528e-07	Clustr 13	11.1.8	lipid metabolism.FA synthesis and FA elongation.acyl coa ligase	'(at2g17650 : 780.0) AMP-dependent synthetase and ligase family protein; FUNCTIONS IN: catalytic activity; INVOLVED IN: metabolic process; LOCATED IN: mitochondrion; EXPRESSED IN: carpel; EXPRESSED DURING: petal differentiation and expansion stage; CONTAINS InterPro DOMAIN/s: AMP-binding, conserved site (InterPro:IPR020845), AMP-dependent synthetase/ligase (InterPro:IPR000873); BEST Arabidopsis t…
Potri.003G210700			-1.72599	0.00205633					Clustr 3	11.1.8	lipid metabolism.FA synthesis and FA elongation.acyl coa ligase	'(loc_os04g39780.1 : 1509.0) no description available & (at3g48990 : 90.9) AMP-dependent synthetase and ligase family protein; FUNCTIONS IN: catalytic activity, AMP binding; INVOLVED IN: response to cadmium ion; LOCATED IN: apoplast, chloroplast; EXPRESSED IN: 26 plant structures; EXPRESSED DURING: 15 growth stages; CONTAINS InterPro DOMAIN/s: AMP-binding, conserved site (InterPro:IPR020845), AMP…
Potri.003G210600			-1.2436	0.000448774			1.03668	0.000333086	Clustr 3	11.1.8	lipid metabolism.FA synthesis and FA elongation.acyl coa ligase	'(loc_os04g39780.1 : 1520.0) no description available & (at1g20510 : 91.3) OPC-8:0 CoA ligase1 (OPCL1); FUNCTIONS IN: 4-coumarate-CoA ligase activity; INVOLVED IN: phenylpropanoid metabolic process, jasmonic acid biosynthetic process, response to wounding; LOCATED IN: peroxisome; EXPRESSED IN: 22 plant structures; EXPRESSED DURING: 13 growth stages; CONTAINS InterPro DOMAIN/s: AMP-binding, conser…
Potri.005G177500			-1.2563	5.11765e-10			1.15683	7.61727e-09	Clustr 3	11.1.9	lipid metabolism.FA synthesis and FA elongation.long chain fatty acid CoA ligase	'(at1g77590 : 839.0) Encodes major plastidic long chain acyl-CoA synthetase with a slight substrate preference of oleic acid over any of the other fatty acids.; long chain acyl-CoA synthetase 9 (LACS9); FUNCTIONS IN: long-chain fatty acid-CoA ligase activity; INVOLVED IN: fatty acid metabolic process, fatty acid biosynthetic process; LOCATED IN: chloroplast, membrane, chloroplast envelope; EXPRES…
Potri.008G069600					1.58624	0.00204322	2.0078	1.06127e-12	Clustr 13	11.2.3	lipid metabolism.FA desaturation.omega 3 desaturase	'(p48619|fad3c_ricco : 782.0) Omega-3 fatty acid desaturase, chloroplast precursor (EC 1.14.19.-) - Ricinus communis (Castor bean) & (at5g05580 : 717.0) Encodes a temperature sensitive plastidic fatty acid desaturase.; fatty acid desaturase 8 (FAD8); CONTAINS InterPro DOMAIN/s: Protein of unknown function DUF3474 (InterPro:IPR021863), Fatty acid desaturase, type 1 (InterPro:IPR005804); BEST Arabi…
Potri.006G101500					1.09257	0.00256345			Clustr 7	11.2.3	lipid metabolism.FA desaturation.omega 3 desaturase	'(p48621|fad3c_soybn : 458.0) Omega-3 fatty acid desaturase, chloroplast precursor (EC 1.14.19.-) - Glycine max (Soybean) & (at5g05580 : 413.0) Encodes a temperature sensitive plastidic fatty acid desaturase.; fatty acid desaturase 8 (FAD8); CONTAINS InterPro DOMAIN/s: Protein of unknown function DUF3474 (InterPro:IPR021863), Fatty acid desaturase, type 1 (InterPro:IPR005804); BEST Arabidopsis th…
Potri.T180100							1.22978	0.000883977	Clustr 9	11.2.4	lipid metabolism.FA desaturation.omega 6 desaturase	'(p48630|fd6e1_soybn : 626.0) Omega-6 fatty acid desaturase, endoplasmic reticulum isozyme 1 (EC 1.14.19.-) - Glycine max (Soybean) & (at3g12120 : 588.0) Major enzyme responsible for the synthesis of 18:2 fatty acids in the endoplasmic reticulum. Contains His-rich motifs, which contribute to the interaction with the electron donor cytochrome b5. Mutations in this gene suppress the low temperature…
Potri.008G126100					-1.21549	3.91354e-05			Clustr 2	11.3	lipid metabolism.Phospholipid synthesis	'(at1g15110 : 652.0) phosphatidyl serine synthase family protein; FUNCTIONS IN: CDP-diacylglycerol-serine O-phosphatidyltransferase activity; INVOLVED IN: phosphatidylserine biosynthetic process; LOCATED IN: cellular_component unknown; EXPRESSED IN: 17 plant structures; EXPRESSED DURING: 7 growth stages; CONTAINS InterPro DOMAIN/s: Phosphatidyl serine synthase (InterPro:IPR004277); Has 335 Blast …
Potri.005G197500	1.0797	0.00106505							Clustr 14	11.3.2	lipid metabolism.Phospholipid synthesis.choline kinase	'(at4g09760 : 485.0) encodes a choline synthase whose gene expression is induced by high salt and mannitol.; Protein kinase superfamily protein; CONTAINS InterPro DOMAIN/s: Choline/ethanolamine kinase (InterPro:IPR002573), Protein kinase-like domain (InterPro:IPR011009); BEST Arabidopsis thaliana protein match is: choline kinase 1 (TAIR:AT1G71697.1); Has 35333 Blast hits to 34131 proteins in 2444…
Potri.009G074700							1.05217	0.00478907	Clustr 13	11.3.3	lipid metabolism.Phospholipid synthesis.phosphatidate cytidylyltransferase	'(at5g58560 : 329.0) Phosphatidate cytidylyltransferase family protein; FUNCTIONS IN: phosphatidate cytidylyltransferase activity, transferase activity, transferring phosphorus-containing groups; INVOLVED IN: phospholipid biosynthetic process; LOCATED IN: membrane; EXPRESSED IN: 22 plant structures; EXPRESSED DURING: 13 growth stages; CONTAINS InterPro DOMAIN/s: Phosphatidate cytidylyltransferase…
Potri.006G174200					3.51544	6.35772e-09			Clustr 11	11.3.5	lipid metabolism.Phospholipid synthesis.diacylglycerol kinase	'(at5g57690 : 222.0) diacylglycerol kinase 4 (DGK4); FUNCTIONS IN: diacylglycerol kinase activity; INVOLVED IN: activation of protein kinase C activity by G-protein coupled receptor protein signaling pathway; LOCATED IN: chloroplast; EXPRESSED IN: 7 plant structures; EXPRESSED DURING: L mature pollen stage, M germinated pollen stage, 4 anthesis, petal differentiation and expansion stage; CONTAINS…
Potri.001G408500					1.15165	0.0020161			Clustr 7	11.3.5	lipid metabolism.Phospholipid synthesis.diacylglycerol kinase	'(at2g20900 : 692.0) diacylglycerol kinase 5 (DGK5); FUNCTIONS IN: diacylglycerol kinase activity; INVOLVED IN: activation of protein kinase C activity by G-protein coupled receptor protein signaling pathway; LOCATED IN: cellular_component unknown; EXPRESSED IN: 25 plant structures; EXPRESSED DURING: 15 growth stages; CONTAINS InterPro DOMAIN/s: Diacylglycerol kinase, catalytic domain (InterPro:I…
Potri.003G061700	1.2771	1.09275e-07	1.34462	2.83845e-10					Clustr 12	11.3.8	lipid metabolism.Phospholipid synthesis.phosphatidylserine decarboxylase	'(at5g57190 : 915.0) Encodes the minor form of the two non-mitochondrail phosphatidylserine decarboxylase. The gene expression level is very low. Located at the tonoplast.; phosphatidylserine decarboxylase 2 (PSD2); FUNCTIONS IN: phosphatidylserine decarboxylase activity; INVOLVED IN: N-terminal protein myristoylation, phospholipid biosynthetic process; LOCATED IN: plant-type vacuole membrane; EX…
Potri.003G030900					-1.97699	3.56852e-23	-2.21953	2.16202e-18	Clustr 2	11.5.1	lipid metabolism.glyceral metabolism.glycerol kinase	'(at1g80460 : 623.0) Encodes a protein similar to glycerol kinase, which converts glycerol to glycerol 3-phosphate and performs a rate-limiting step in glycerol metabolism. This gene is required for both general and specific resistance against bacteria and fungi. Arabidopsis thaliana glycerol kinase (GLR1) mRNA.Involved in flagellin-induced non-host resistance to Pseudomonas. Coronatine partially…
Potri.017G070900							3.3155	5.98109e-06	Clustr 13	11.5.2	lipid metabolism.glyceral metabolism.Glycerol-3-phosphate dehydrogenase (NAD+)	'(at5g40610 : 590.0) NAD-dependent glycerol-3-phosphate dehydrogenase family protein; FUNCTIONS IN: in 9 functions; INVOLVED IN: oxidation reduction, glycerol-3-phosphate metabolic process, glycerol-3-phosphate catabolic process, carbohydrate metabolic process, metabolic process; LOCATED IN: chloroplast, glycerol-3-phosphate dehydrogenase complex, cytoplasm; EXPRESSED IN: 24 plant structures; EXP…
Potri.005G188600					1.27156	0.0273864			Clustr 2	11.6	lipid metabolism.lipid transfer proteins etc	'(at3g21260 : 257.0) Glycolipid transfer protein (GLTP) family protein; FUNCTIONS IN: glycolipid transporter activity, glycolipid binding; INVOLVED IN: glycolipid transport; LOCATED IN: cytoplasm; EXPRESSED IN: 20 plant structures; EXPRESSED DURING: 13 growth stages; CONTAINS InterPro DOMAIN/s: Glycolipid transfer protein, GLTP (InterPro:IPR014830); BEST Arabidopsis thaliana protein match is: gly…
Potri.001G008500					1.04387	0.00211289	1.79733	2.43288e-17	Clustr 13	11.6	lipid metabolism.lipid transfer proteins etc	'(at2g44290 : 158.0) Bifunctional inhibitor/lipid-transfer protein/seed storage 2S albumin superfamily protein; FUNCTIONS IN: lipid binding; INVOLVED IN: lipid transport; LOCATED IN: plasma membrane, anchored to membrane; CONTAINS InterPro DOMAIN/s: Bifunctional inhibitor/plant lipid transfer protein/seed storage (InterPro:IPR016140), Plant lipid transfer protein/seed storage/trypsin-alpha amylas…
Potri.001G232000			1.24234	0.0154219					Clustr 12	11.6	lipid metabolism.lipid transfer proteins etc	'(at2g44300 : 186.0) Bifunctional inhibitor/lipid-transfer protein/seed storage 2S albumin superfamily protein; FUNCTIONS IN: lipid binding; INVOLVED IN: lipid transport; LOCATED IN: plasma membrane, anchored to membrane; EXPRESSED IN: 21 plant structures; EXPRESSED DURING: 13 growth stages; CONTAINS InterPro DOMAIN/s: Bifunctional inhibitor/plant lipid transfer protein/seed storage (InterPro:IPR…
Potri.002G071100					-2.12773	0.00915571			Clustr 2	11.6	lipid metabolism.lipid transfer proteins etc	'(at3g21260 : 259.0) Glycolipid transfer protein (GLTP) family protein; FUNCTIONS IN: glycolipid transporter activity, glycolipid binding; INVOLVED IN: glycolipid transport; LOCATED IN: cytoplasm; EXPRESSED IN: 20 plant structures; EXPRESSED DURING: 13 growth stages; CONTAINS InterPro DOMAIN/s: Glycolipid transfer protein, GLTP (InterPro:IPR014830); BEST Arabidopsis thaliana protein match is: gly…
Potri.005G046600							-1.34841	1.34745e-06	Clustr 2	11.7	lipid metabolism.unassigned	'(at1g54570 : 527.0) Esterase/lipase/thioesterase family protein; FUNCTIONS IN: transferase activity, transferring acyl groups other than amino-acyl groups, catalytic activity; LOCATED IN: chloroplast, plastoglobule; EXPRESSED IN: 22 plant structures; EXPRESSED DURING: 13 growth stages; CONTAINS InterPro DOMAIN/s: Diacylglycerol acyltransferase (InterPro:IPR007130); BEST Arabidopsis thaliana prot…
Potri.003G005200	6.68691	3.34596e-38	8.20065	1.82174e-89	7.46927	1.50481e-25			Other	11.8	lipid metabolism.'exotics'(steroids, squalene etc)	'(at5g07010 : 287.0) Encodes a sulfotransferase that acts specifically on 11- and 12-hydroxyjasmonic acid. Transcript levels for this enzyme are increased by treatments with jasmonic acid (JA), 12-hydroxyJA, JA-isoleucine, and 12-oxyphytodienoic acid (a JA precursor).; sulfotransferase 2A (ST2A); CONTAINS InterPro DOMAIN/s: Sulfotransferase domain (InterPro:IPR000863); BEST Arabidopsis thaliana p…
Potri.003G188800			2.01119	0.0224613					Clustr 8	11.8	lipid metabolism.'exotics'(steroids, squalene etc)	'(at5g07010 : 284.0) Encodes a sulfotransferase that acts specifically on 11- and 12-hydroxyjasmonic acid. Transcript levels for this enzyme are increased by treatments with jasmonic acid (JA), 12-hydroxyJA, JA-isoleucine, and 12-oxyphytodienoic acid (a JA precursor).; sulfotransferase 2A (ST2A); CONTAINS InterPro DOMAIN/s: Sulfotransferase domain (InterPro:IPR000863); BEST Arabidopsis thaliana p…
Potri.003G004800	6.68691	3.34596e-38	8.20065	1.82174e-89	7.46927	1.50481e-25			Other	11.8	lipid metabolism.'exotics'(steroids, squalene etc)	'(at5g07010 : 299.0) Encodes a sulfotransferase that acts specifically on 11- and 12-hydroxyjasmonic acid. Transcript levels for this enzyme are increased by treatments with jasmonic acid (JA), 12-hydroxyJA, JA-isoleucine, and 12-oxyphytodienoic acid (a JA precursor).; sulfotransferase 2A (ST2A); CONTAINS InterPro DOMAIN/s: Sulfotransferase domain (InterPro:IPR000863); BEST Arabidopsis thaliana p…
Potri.003G005100	6.68691	3.34596e-38							Other	11.8	lipid metabolism.'exotics'(steroids, squalene etc)	'(at5g07010 : 296.0) Encodes a sulfotransferase that acts specifically on 11- and 12-hydroxyjasmonic acid. Transcript levels for this enzyme are increased by treatments with jasmonic acid (JA), 12-hydroxyJA, JA-isoleucine, and 12-oxyphytodienoic acid (a JA precursor).; sulfotransferase 2A (ST2A); CONTAINS InterPro DOMAIN/s: Sulfotransferase domain (InterPro:IPR000863); BEST Arabidopsis thaliana p…
Potri.014G040500			8.20065	1.82174e-89					Other	11.8.1	lipid metabolism.'exotics' (steroids, squalene etc).sphingolipids	'(at4g36830 : 334.0) HOS3-1; FUNCTIONS IN: molecular_function unknown; INVOLVED IN: biological_process unknown; LOCATED IN: integral to membrane; EXPRESSED IN: 13 plant structures; EXPRESSED DURING: 7 growth stages; CONTAINS InterPro DOMAIN/s: GNS1/SUR4 membrane protein (InterPro:IPR002076); BEST Arabidopsis thaliana protein match is: GNS1/SUR4 membrane protein family (TAIR:AT1G75000.1); Has 156 …
Potri.015G055000	1.71995	1.62738e-08	1.64851	3.91946e-10					Clustr 14	11.8.1	lipid metabolism.'exotics' (steroids, squalene etc).sphingolipids	'(loc_os02g49590.1 : 394.0) no description available & (at1g13580 : 393.0) LAG1 longevity assurance homolog 3 (LAG13); CONTAINS InterPro DOMAIN/s: Longevity assurance, LAG1/LAC1 (InterPro:IPR016439), TRAM/LAG1/CLN8 homology domain (InterPro:IPR006634); BEST Arabidopsis thaliana protein match is: TRAM, LAG1 and CLN8 (TLC) lipid-sensing domain containing protein (TAIR:AT3G25540.1). & (q6eun0|ascl1_…
Potri.014G091800			-1.58673	6.83579e-12					Clustr 3	11.8.1	lipid metabolism.'exotics' (steroids, squalene etc).sphingolipids	'(at2g46210 : 734.0) Fatty acid/sphingolipid desaturase; FUNCTIONS IN: oxidoreductase activity, oxidoreductase activity, acting on paired donors, with oxidation of a pair of donors resulting in the reduction of molecular oxygen to two molecules of water, iron ion binding, heme binding; INVOLVED IN: oxidation reduction, fatty acid biosynthetic process, lipid metabolic process; EXPRESSED IN: 23 pla…
Potri.002G165800	-1.06117	0.00531983			-1.29155	3.40314e-08	-1.74965	1.00765e-10	Clustr 2	11.8.1	lipid metabolism.'exotics' (steroids, squalene etc).sphingolipids	'(at2g46210 : 741.0) Fatty acid/sphingolipid desaturase; FUNCTIONS IN: oxidoreductase activity, oxidoreductase activity, acting on paired donors, with oxidation of a pair of donors resulting in the reduction of molecular oxygen to two molecules of water, iron ion binding, heme binding; INVOLVED IN: oxidation reduction, fatty acid biosynthetic process, lipid metabolic process; EXPRESSED IN: 23 pla…
Potri.006G228200			-1.30213	0.0142862					Clustr 3	11.8.1	lipid metabolism.'exotics' (steroids, squalene etc).sphingolipids	'(at2g46210 : 631.0) Fatty acid/sphingolipid desaturase; FUNCTIONS IN: oxidoreductase activity, oxidoreductase activity, acting on paired donors, with oxidation of a pair of donors resulting in the reduction of molecular oxygen to two molecules of water, iron ion binding, heme binding; INVOLVED IN: oxidation reduction, fatty acid biosynthetic process, lipid metabolic process; EXPRESSED IN: 23 pla…
Potri.007G031500	1.51533	0.00115038					-1.38392	0.000491935	Clustr 14	11.8.1	lipid metabolism.'exotics' (steroids, squalene etc).sphingolipids	'(at4g36830 : 379.0) HOS3-1; FUNCTIONS IN: molecular_function unknown; INVOLVED IN: biological_process unknown; LOCATED IN: integral to membrane; EXPRESSED IN: 13 plant structures; EXPRESSED DURING: 7 growth stages; CONTAINS InterPro DOMAIN/s: GNS1/SUR4 membrane protein (InterPro:IPR002076); BEST Arabidopsis thaliana protein match is: GNS1/SUR4 membrane protein family (TAIR:AT1G75000.1); Has 156 …
Potri.016G110000							1.41512	7.30572e-10	Clustr 13	11.8.1.1	lipid metabolism.'exotics' (steroids, squalene etc).sphingolipids.ceramidase	'(at2g38010 : 1110.0) Neutral/alkaline non-lysosomal ceramidase; FUNCTIONS IN: ceramidase activity; LOCATED IN: endomembrane system; EXPRESSED IN: 22 plant structures; EXPRESSED DURING: 13 growth stages; CONTAINS InterPro DOMAIN/s: Neutral/alkaline nonlysosomal ceramidase (InterPro:IPR006823); BEST Arabidopsis thaliana protein match is: Neutral/alkaline non-lysosomal ceramidase (TAIR:AT1G07380.1)…
Potri.003G063100			7.41014	4.02445e-07	1.07652	0.000663373			Clustr 13	11.8.10	lipid metabolism.'exotics' (steroids, squalene etc).phosphatidylcholinesterol O-acyltransferase	'(loc_os09g27210.1 : 1098.0) no description available & (at5g13640 : 1087.0) arabidopsis phospholipid:diacylglycerol acyltransferase (PDAT); phospholipid:diacylglycerol acyltransferase (PDAT); FUNCTIONS IN: phosphatidylcholine-sterol O-acyltransferase activity, phospholipid:diacylglycerol acyltransferase activity; INVOLVED IN: lipid metabolic process; LOCATED IN: endoplasmic reticulum, vacuole; E…
Potri.004G190100							1.43382	2.52065e-06	Clustr 13	11.8.10	lipid metabolism.'exotics' (steroids, squalene etc).phosphatidylcholinesterol O-acyltransferase	'(at3g44830 : 902.0) Lecithin:cholesterol acyltransferase family protein; FUNCTIONS IN: phosphatidylcholine-sterol O-acyltransferase activity; INVOLVED IN: lipid metabolic process; LOCATED IN: cellular_component unknown; CONTAINS InterPro DOMAIN/s: Lecithin:cholesterol acyltransferase (InterPro:IPR003386); BEST Arabidopsis thaliana protein match is: phospholipid:diacylglycerol acyltransferase (TA…
Potri.014G014400			-2.23035	0.0410878			2.14471	1.88925e-06	Clustr 3	11.8.10	lipid metabolism.'exotics' (steroids, squalene etc).phosphatidylcholinesterol O-acyltransferase	'(at1g27480 : 521.0) alpha/beta-Hydrolases superfamily protein; FUNCTIONS IN: phosphatidylcholine-sterol O-acyltransferase activity; INVOLVED IN: lipid metabolic process; LOCATED IN: plasma membrane, vacuole; EXPRESSED IN: 21 plant structures; EXPRESSED DURING: 13 growth stages; CONTAINS InterPro DOMAIN/s: Lecithin:cholesterol acyltransferase (InterPro:IPR003386); Has 1076 Blast hits to 1070 prot…
Potri.009G150800					-1.40114	0.0145849	2.27143	0.00577468	Clustr 2	11.8.10	lipid metabolism.'exotics' (steroids, squalene etc).phosphatidylcholinesterol O-acyltransferase	'(at3g44830 : 153.0) Lecithin:cholesterol acyltransferase family protein; FUNCTIONS IN: phosphatidylcholine-sterol O-acyltransferase activity; INVOLVED IN: lipid metabolic process; LOCATED IN: cellular_component unknown; CONTAINS InterPro DOMAIN/s: Lecithin:cholesterol acyltransferase (InterPro:IPR003386); BEST Arabidopsis thaliana protein match is: phospholipid:diacylglycerol acyltransferase (TA…
Potri.003G080100							1.1176	2.24873e-05	Clustr 13	11.9.1	lipid metabolism.lipid degradation.palmitoyl[protein] hydrolase	'(loc_os10g41340.1 : 444.0) no description available & (at3g60340 : 430.0) alpha/beta-Hydrolases superfamily protein; FUNCTIONS IN: palmitoyl-(protein) hydrolase activity; INVOLVED IN: protein modification process; LOCATED IN: vacuole; EXPRESSED IN: 25 plant structures; EXPRESSED DURING: 14 growth stages; CONTAINS InterPro DOMAIN/s: Palmitoyl protein thioesterase (InterPro:IPR002472); BEST Arabid…
Potri.002G137200					1.27213	0.00315256	1.68021	0.00248531	Clustr 13	11.9.1	lipid metabolism.lipid degradation.palmitoyl[protein] hydrolase	'(at3g60340 : 396.0) alpha/beta-Hydrolases superfamily protein; FUNCTIONS IN: palmitoyl-(protein) hydrolase activity; INVOLVED IN: protein modification process; LOCATED IN: vacuole; EXPRESSED IN: 25 plant structures; EXPRESSED DURING: 14 growth stages; CONTAINS InterPro DOMAIN/s: Palmitoyl protein thioesterase (InterPro:IPR002472); BEST Arabidopsis thaliana protein match is: alpha/beta-Hydrolases…
Potri.003G101800					2.43661	5.08566e-15			Clustr 8	11.9.2	lipid metabolism.lipid degradation.lipases	'(at2g42690 : 438.0) alpha/beta-Hydrolases superfamily protein; FUNCTIONS IN: triglyceride lipase activity; INVOLVED IN: lipid metabolic process; LOCATED IN: chloroplast; EXPRESSED IN: 22 plant structures; EXPRESSED DURING: 13 growth stages; CONTAINS InterPro DOMAIN/s: Lipase, class 3 (InterPro:IPR002921); BEST Arabidopsis thaliana protein match is: alpha/beta-Hydrolases superfamily protein (TAIR…
Potri.T143600							-2.37761	0.000506813	Clustr 13	11.9.2	lipid metabolism.lipid degradation.lipases	'(at1g28590 : 394.0) GDSL-like Lipase/Acylhydrolase superfamily protein; FUNCTIONS IN: hydrolase activity, acting on ester bonds, carboxylesterase activity; INVOLVED IN: lipid metabolic process; LOCATED IN: endomembrane system; CONTAINS InterPro DOMAIN/s: Lipase, GDSL (InterPro:IPR001087); BEST Arabidopsis thaliana protein match is: GDSL-like Lipase/Acylhydrolase superfamily protein (TAIR:AT2G273…
Potri.008G049000							-3.45978	2.71984e-06	Clustr 2	11.9.2	lipid metabolism.lipid degradation.lipases	'(at2g39420 : 471.0) alpha/beta-Hydrolases superfamily protein; BEST Arabidopsis thaliana protein match is: alpha/beta-Hydrolases superfamily protein (TAIR:AT2G39410.2); Has 4720 Blast hits to 4720 proteins in 1453 species: Archae - 32; Bacteria - 3497; Metazoa - 120; Fungi - 143; Plants - 476; Viruses - 35; Other Eukaryotes - 417 (source: NCBI BLink). & (loc_os12g16180.1 : 394.0) no description …
Potri.014G027400	1.26181	0.013612	1.39183	0.00269858					Clustr 14	11.9.2.1	lipid metabolism.lipid degradation.lipases.triacylglycerol lipase	'(at5g42930 : 532.0) alpha/beta-Hydrolases superfamily protein; FUNCTIONS IN: triglyceride lipase activity; INVOLVED IN: lipid metabolic process; LOCATED IN: cellular_component unknown; CONTAINS InterPro DOMAIN/s: Lipase, class 3 (InterPro:IPR002921); BEST Arabidopsis thaliana protein match is: alpha/beta-Hydrolases superfamily protein (TAIR:AT1G56630.1); Has 1515 Blast hits to 1509 proteins in 3…
Potri.014G027700	1.60156	2.4512e-05	1.95635	2.81203e-08					Clustr 14	11.9.2.1	lipid metabolism.lipid degradation.lipases.triacylglycerol lipase	'(at5g42930 : 534.0) alpha/beta-Hydrolases superfamily protein; FUNCTIONS IN: triglyceride lipase activity; INVOLVED IN: lipid metabolic process; LOCATED IN: cellular_component unknown; CONTAINS InterPro DOMAIN/s: Lipase, class 3 (InterPro:IPR002921); BEST Arabidopsis thaliana protein match is: alpha/beta-Hydrolases superfamily protein (TAIR:AT1G56630.1); Has 1515 Blast hits to 1509 proteins in 3…
Potri.014G027500	2.13376	0.00519777							Clustr 14	11.9.2.1	lipid metabolism.lipid degradation.lipases.triacylglycerol lipase	'(at5g42930 : 531.0) alpha/beta-Hydrolases superfamily protein; FUNCTIONS IN: triglyceride lipase activity; INVOLVED IN: lipid metabolic process; LOCATED IN: cellular_component unknown; CONTAINS InterPro DOMAIN/s: Lipase, class 3 (InterPro:IPR002921); BEST Arabidopsis thaliana protein match is: alpha/beta-Hydrolases superfamily protein (TAIR:AT1G56630.1); Has 1515 Blast hits to 1509 proteins in 3…
Potri.014G027600							-1.17901	0.00194984	Clustr 14	11.9.2.1	lipid metabolism.lipid degradation.lipases.triacylglycerol lipase	'(at5g42930 : 532.0) alpha/beta-Hydrolases superfamily protein; FUNCTIONS IN: triglyceride lipase activity; INVOLVED IN: lipid metabolic process; LOCATED IN: cellular_component unknown; CONTAINS InterPro DOMAIN/s: Lipase, class 3 (InterPro:IPR002921); BEST Arabidopsis thaliana protein match is: alpha/beta-Hydrolases superfamily protein (TAIR:AT1G56630.1); Has 1515 Blast hits to 1509 proteins in 3…
Potri.001G332300							-3.55499	2.75719e-108	Clustr 4	11.9.2.1	lipid metabolism.lipid degradation.lipases.triacylglycerol lipase	'(at5g14180 : 522.0) Myzus persicae-induced lipase 1 (MPL1); FUNCTIONS IN: catalytic activity; INVOLVED IN: glycerol biosynthetic process, lipid metabolic process; LOCATED IN: endomembrane system; EXPRESSED IN: 7 plant structures; EXPRESSED DURING: L mature pollen stage, M germinated pollen stage, 4 anthesis, petal differentiation and expansion stage; CONTAINS InterPro DOMAIN/s: AB-hydrolase-asso…
Potri.001G161500					-1.11256	9.81275e-05	-1.29487	2.0714e-06	Clustr 2	11.9.2.1	lipid metabolism.lipid degradation.lipases.triacylglycerol lipase	'(at3g14360 : 621.0) alpha/beta-Hydrolases superfamily protein; FUNCTIONS IN: triglyceride lipase activity; INVOLVED IN: lipid metabolic process; LOCATED IN: cellular_component unknown; EXPRESSED IN: 23 plant structures; EXPRESSED DURING: 12 growth stages; CONTAINS InterPro DOMAIN/s: Lipase, class 3 (InterPro:IPR002921); BEST Arabidopsis thaliana protein match is: alpha/beta-Hydrolases superfamil…
Potri.017G114800			1.52957	1.40275e-06					Clustr 12	11.9.2.2	lipid metabolism.lipid degradation.lipases.acylglycerol lipase	'(at5g16120 : 507.0) alpha/beta-Hydrolases superfamily protein; CONTAINS InterPro DOMAIN/s: Serine hydrolase (InterPro:IPR005645); BEST Arabidopsis thaliana protein match is: alpha/beta-Hydrolases superfamily protein (TAIR:AT1G77420.1); Has 30201 Blast hits to 17322 proteins in 780 species: Archae - 12; Bacteria - 1396; Metazoa - 17338; Fungi - 3422; Plants - 5037; Viruses - 0; Other Eukaryotes -…
Potri.009G131600			-1.44307	0.000282649	-1.27251	0.0215699			Clustr 3	11.9.3	lipid metabolism.lipid degradation.lysophospholipases	'(at4g38690 : 538.0) PLC-like phosphodiesterases superfamily protein; FUNCTIONS IN: phospholipase C activity, phosphoric diester hydrolase activity; INVOLVED IN: intracellular signaling pathway, N-terminal protein myristoylation, lipid metabolic process; LOCATED IN: cellular_component unknown; EXPRESSED IN: 23 plant structures; EXPRESSED DURING: 12 growth stages; CONTAINS InterPro DOMAIN/s: Phosp…
Potri.001G112100	4.44003	2.8241e-13	3.34849	9.17257e-09	2.38387	0.000686066			Clustr 14	11.9.3.1	lipid metabolism.lipid degradation.lysophospholipases.phospholipase D	'(at2g42010 : 859.0) phospholipase D (PLDbeta); phospholipase D beta 1 (PLDBETA1); FUNCTIONS IN: phospholipase D activity, protein binding, phosphatidylinositol-4,5-bisphosphate binding; INVOLVED IN: response to cadmium ion, defense response to bacterium, incompatible interaction; EXPRESSED IN: 19 plant structures; EXPRESSED DURING: 10 growth stages; CONTAINS InterPro DOMAIN/s: C2 membrane target…
Potri.T180000	5.23031	4.52663e-28	4.14715	1.67956e-13	2.51992	3.10214e-05			Clustr 14	11.9.3.1	lipid metabolism.lipid degradation.lysophospholipases.phospholipase D	'(at2g42010 : 457.0) phospholipase D (PLDbeta); phospholipase D beta 1 (PLDBETA1); FUNCTIONS IN: phospholipase D activity, protein binding, phosphatidylinositol-4,5-bisphosphate binding; INVOLVED IN: response to cadmium ion, defense response to bacterium, incompatible interaction; EXPRESSED IN: 19 plant structures; EXPRESSED DURING: 10 growth stages; CONTAINS InterPro DOMAIN/s: C2 membrane target…
Potri.002G016100							1.20632	0.0364416	Clustr 3	11.9.3.1	lipid metabolism.lipid degradation.lysophospholipases.phospholipase D	'(loc_os09g37100.1 : 1141.0) no description available & (at4g35790 : 1097.0) Encodes a protein with phospholipase D activity. Involved in phospolipase metabolism. Mutants are affected in hydrogen peroxide mediated cell death.; ARABIDOPSIS THALIANA PHOSPHOLIPASE D DELTA (ATPLDDELTA); FUNCTIONS IN: phospholipase D activity; INVOLVED IN: response to water deprivation, response to cold, hyperosmotic …
Potri.009G103800	5.46359	0.00230686							Clustr 8	11.9.3.2	lipid metabolism.lipid degradation.lysophospholipases.carboxylesterase	'(loc_os09g28750.1 : 236.0) no description available & (at1g49660 : 230.0) Encodes a protein with carboxylesterase whose activity was tested using pNA.; carboxyesterase 5 (CXE5); FUNCTIONS IN: carboxylesterase activity; INVOLVED IN: metabolic process; LOCATED IN: cellular_component unknown; EXPRESSED IN: 23 plant structures; EXPRESSED DURING: 13 growth stages; CONTAINS InterPro DOMAIN/s: Alpha/be…
Potri.010G127600			2.07783	7.43725e-06	2.57472	6.15263e-13	2.2482	7.96683e-08	Clustr 13	11.9.3.2	lipid metabolism.lipid degradation.lysophospholipases.carboxylesterase	'(loc_os03g15270.1 : 372.0) no description available & (at5g16080 : 336.0) carboxyesterase 17 (CXE17); FUNCTIONS IN: hydrolase activity; INVOLVED IN: metabolic process; LOCATED IN: cellular_component unknown; EXPRESSED IN: 11 plant structures; EXPRESSED DURING: 4 anthesis, petal differentiation and expansion stage; CONTAINS InterPro DOMAIN/s: Lipase, GDXG, active site (InterPro:IPR002168), Alpha/…
Potri.009G104600	6.68691	3.34596e-38							Clustr 14	11.9.3.2	lipid metabolism.lipid degradation.lysophospholipases.carboxylesterase	'(loc_os09g28750.1 : 231.0) no description available & (at3g48690 : 226.0) Encodes a protein with carboxylesterase whose activity was tested using both pNA and 2,4-D-methyl.; CXE12; FUNCTIONS IN: carboxylesterase activity; INVOLVED IN: response to salt stress; LOCATED IN: cytoplasm; EXPRESSED IN: 24 plant structures; EXPRESSED DURING: 14 growth stages; CONTAINS InterPro DOMAIN/s: Lipase, GDXG, ac…
Potri.001G032400	6.68691	3.34596e-38	8.20065	1.82174e-89	7.46927	1.50481e-25	10.6047	6.23864e-42	Other	11.9.3.2	lipid metabolism.lipid degradation.lysophospholipases.carboxylesterase	'(loc_os05g33940.1 : 366.0) no description available & (at5g06570 : 183.0) alpha/beta-Hydrolases superfamily protein; FUNCTIONS IN: hydrolase activity; INVOLVED IN: metabolic process; LOCATED IN: cellular_component unknown; EXPRESSED IN: 6 plant structures; EXPRESSED DURING: petal differentiation and expansion stage; CONTAINS InterPro DOMAIN/s: Alpha/beta hydrolase fold-3 (InterPro:IPR013094); BE…
Potri.018G030200			1.12209	5.08392e-11			1.73541	5.7763e-21	Clustr 13	11.9.3.2	lipid metabolism.lipid degradation.lysophospholipases.carboxylesterase	'(loc_os01g07960.3 : 385.0) no description available & (at5g20060 : 374.0) alpha/beta-Hydrolases superfamily protein; FUNCTIONS IN: hydrolase activity, carboxylesterase activity; INVOLVED IN: biological_process unknown; LOCATED IN: cellular_component unknown; EXPRESSED IN: 23 plant structures; EXPRESSED DURING: 15 growth stages; CONTAINS InterPro DOMAIN/s: Phospholipase/carboxylesterase (InterPro…
Potri.004G143200					-1.09434	0.00225305			Clustr 2	11.9.3.2	lipid metabolism.lipid degradation.lysophospholipases.carboxylesterase	'(loc_os06g11130.1 : 224.0) no description available & (at1g49660 : 202.0) Encodes a protein with carboxylesterase whose activity was tested using pNA.; carboxyesterase 5 (CXE5); FUNCTIONS IN: carboxylesterase activity; INVOLVED IN: metabolic process; LOCATED IN: cellular_component unknown; EXPRESSED IN: 23 plant structures; EXPRESSED DURING: 13 growth stages; CONTAINS InterPro DOMAIN/s: Alpha/be…
Potri.T136600	5.74074	4.00495e-30	7.51042	3.75029e-29	5.72096	2.79875e-26			Clustr 14	11.9.3.3	lipid metabolism.lipid degradation.lysophospholipases.glycerophosphodiester phosphodiesterase	'(loc_os01g02560.1 : 441.0) no description available & (at1g66920 : 355.0) Protein kinase superfamily protein; FUNCTIONS IN: protein serine/threonine kinase activity, protein kinase activity, kinase activity, ATP binding; INVOLVED IN: protein amino acid phosphorylation; LOCATED IN: endomembrane system; CONTAINS InterPro DOMAIN/s: Protein kinase, ATP binding site (InterPro:IPR017441), Serine/threo…
Potri.015G122000	6.68691	3.34596e-38							Other	11.9.3.3	lipid metabolism.lipid degradation.lysophospholipases.glycerophosphodiester phosphodiesterase	'(loc_os01g02790.1 : 315.0) no description available & (at5g38280 : 281.0) putative receptor serine/threonine kinase PR5K (PR5K) mRNA, PR5-like receptor kinase; PR5-like receptor kinase (PR5K); FUNCTIONS IN: transmembrane receptor protein serine/threonine kinase activity, kinase activity; INVOLVED IN: response to fungus; LOCATED IN: endomembrane system; EXPRESSED IN: 6 plant structures; EXPRESSED…
Potri.017G063500					6.09121	1.12678e-23			Clustr 12	11.9.3.3	lipid metabolism.lipid degradation.lysophospholipases.glycerophosphodiester phosphodiesterase	'(at3g02040 : 489.0) senescence-related gene 3 (SRG3); FUNCTIONS IN: phosphoric diester hydrolase activity, glycerophosphodiester phosphodiesterase activity; INVOLVED IN: glycerol metabolic process, lipid metabolic process; EXPRESSED IN: 18 plant structures; EXPRESSED DURING: 8 growth stages; CONTAINS InterPro DOMAIN/s: PLC-like phosphodiesterase, TIM beta/alpha-barrel domain (InterPro:IPR017946)…
Potri.008G125500			1.01331	3.64424e-06					Clustr 14	11.9.3.3	lipid metabolism.lipid degradation.lysophospholipases.glycerophosphodiester phosphodiesterase	'(loc_os01g02300.1 : 455.0) no description available & (at1g66930 : 311.0) Protein kinase superfamily protein; FUNCTIONS IN: kinase activity; INVOLVED IN: protein amino acid phosphorylation; LOCATED IN: cellular_component unknown; EXPRESSED IN: root; CONTAINS InterPro DOMAIN/s: Protein kinase, ATP binding site (InterPro:IPR017441), Serine/threonine-protein kinase domain (InterPro:IPR002290), Seri…
Potri.T136500	6.68691	3.34596e-38			7.46927	1.50481e-25	10.6047	6.23864e-42	Clustr 10	11.9.3.3	lipid metabolism.lipid degradation.lysophospholipases.glycerophosphodiester phosphodiesterase	'(loc_os01g02560.1 : 429.0) no description available & (at1g66920 : 343.0) Protein kinase superfamily protein; FUNCTIONS IN: protein serine/threonine kinase activity, protein kinase activity, kinase activity, ATP binding; INVOLVED IN: protein amino acid phosphorylation; LOCATED IN: endomembrane system; CONTAINS InterPro DOMAIN/s: Protein kinase, ATP binding site (InterPro:IPR017441), Serine/threo…
Potri.012G011300			8.20065	1.82174e-89	7.46927	1.50481e-25			Other	11.9.3.3	lipid metabolism.lipid degradation.lysophospholipases.glycerophosphodiester phosphodiesterase	'(loc_os01g02560.1 : 343.0) no description available & (at1g66920 : 303.0) Protein kinase superfamily protein; FUNCTIONS IN: protein serine/threonine kinase activity, protein kinase activity, kinase activity, ATP binding; INVOLVED IN: protein amino acid phosphorylation; LOCATED IN: endomembrane system; CONTAINS InterPro DOMAIN/s: Protein kinase, ATP binding site (InterPro:IPR017441), Serine/threo…
Potri.001G061100			2.0077	2.93267e-12	3.11178	2.64419e-22	2.56998	1.33222e-21	Clustr 13	11.9.3.3	lipid metabolism.lipid degradation.lysophospholipases.glycerophosphodiester phosphodiesterase	'(at3g02040 : 432.0) senescence-related gene 3 (SRG3); FUNCTIONS IN: phosphoric diester hydrolase activity, glycerophosphodiester phosphodiesterase activity; INVOLVED IN: glycerol metabolic process, lipid metabolic process; EXPRESSED IN: 18 plant structures; EXPRESSED DURING: 8 growth stages; CONTAINS InterPro DOMAIN/s: PLC-like phosphodiesterase, TIM beta/alpha-barrel domain (InterPro:IPR017946)…
Potri.015G018100	6.68691	3.34596e-38			7.46927	1.50481e-25	10.6047	6.23864e-42	Other	11.9.3.3	lipid metabolism.lipid degradation.lysophospholipases.glycerophosphodiester phosphodiesterase	'(loc_os01g02560.1 : 390.0) no description available & (at1g66920 : 321.0) Protein kinase superfamily protein; FUNCTIONS IN: protein serine/threonine kinase activity, protein kinase activity, kinase activity, ATP binding; INVOLVED IN: protein amino acid phosphorylation; LOCATED IN: endomembrane system; CONTAINS InterPro DOMAIN/s: Protein kinase, ATP binding site (InterPro:IPR017441), Serine/threo…
Potri.012G002800	11.5286	2.47232e-34	9.72402	5.84617e-26	8.20614	5.22467e-30			Clustr 12	11.9.3.3	lipid metabolism.lipid degradation.lysophospholipases.glycerophosphodiester phosphodiesterase	'(loc_os01g02560.1 : 427.0) no description available & (at1g66920 : 347.0) Protein kinase superfamily protein; FUNCTIONS IN: protein serine/threonine kinase activity, protein kinase activity, kinase activity, ATP binding; INVOLVED IN: protein amino acid phosphorylation; LOCATED IN: endomembrane system; CONTAINS InterPro DOMAIN/s: Protein kinase, ATP binding site (InterPro:IPR017441), Serine/threo…
Potri.007G141400	1.75563	0.00126787							Clustr 14	11.9.3.3	lipid metabolism.lipid degradation.lysophospholipases.glycerophosphodiester phosphodiesterase	'(loc_os01g02790.1 : 371.0) no description available & (at5g38280 : 329.0) putative receptor serine/threonine kinase PR5K (PR5K) mRNA, PR5-like receptor kinase; PR5-like receptor kinase (PR5K); FUNCTIONS IN: transmembrane receptor protein serine/threonine kinase activity, kinase activity; INVOLVED IN: response to fungus; LOCATED IN: endomembrane system; EXPRESSED IN: 6 plant structures; EXPRESSED…
Potri.012G003500	6.68691	3.34596e-38	8.20065	1.82174e-89	7.46927	1.50481e-25			Other	11.9.3.3	lipid metabolism.lipid degradation.lysophospholipases.glycerophosphodiester phosphodiesterase	'(loc_os01g02560.1 : 435.0) no description available & (at1g66920 : 358.0) Protein kinase superfamily protein; FUNCTIONS IN: protein serine/threonine kinase activity, protein kinase activity, kinase activity, ATP binding; INVOLVED IN: protein amino acid phosphorylation; LOCATED IN: endomembrane system; CONTAINS InterPro DOMAIN/s: Protein kinase, ATP binding site (InterPro:IPR017441), Serine/threo…
Potri.017G035500					7.46927	1.50481e-25	10.6047	6.23864e-42	Clustr 13	11.9.3.3	lipid metabolism.lipid degradation.lysophospholipases.glycerophosphodiester phosphodiesterase	'(loc_os01g02600.1 : 400.0) no description available & (at5g38280 : 333.0) putative receptor serine/threonine kinase PR5K (PR5K) mRNA, PR5-like receptor kinase; PR5-like receptor kinase (PR5K); FUNCTIONS IN: transmembrane receptor protein serine/threonine kinase activity, kinase activity; INVOLVED IN: response to fungus; LOCATED IN: endomembrane system; EXPRESSED IN: 6 plant structures; EXPRESSED…
Potri.001G325200			-1.66975	8.34905e-05	-2.63689	6.46243e-05	-4.89845	3.46891e-20	Clustr 2	11.9.3.3	lipid metabolism.lipid degradation.lysophospholipases.glycerophosphodiester phosphodiesterase	'(at3g02040 : 491.0) senescence-related gene 3 (SRG3); FUNCTIONS IN: phosphoric diester hydrolase activity, glycerophosphodiester phosphodiesterase activity; INVOLVED IN: glycerol metabolic process, lipid metabolic process; EXPRESSED IN: 18 plant structures; EXPRESSED DURING: 8 growth stages; CONTAINS InterPro DOMAIN/s: PLC-like phosphodiesterase, TIM beta/alpha-barrel domain (InterPro:IPR017946)…
Potri.007G117000	1.7973	0.00177247					-1.96305	0.0111327	Clustr 14	11.9.3.3	lipid metabolism.lipid degradation.lysophospholipases.glycerophosphodiester phosphodiesterase	'(loc_os01g02790.1 : 370.0) no description available & (at5g38280 : 332.0) putative receptor serine/threonine kinase PR5K (PR5K) mRNA, PR5-like receptor kinase; PR5-like receptor kinase (PR5K); FUNCTIONS IN: transmembrane receptor protein serine/threonine kinase activity, kinase activity; INVOLVED IN: response to fungus; LOCATED IN: endomembrane system; EXPRESSED IN: 6 plant structures; EXPRESSED…
Potri.018G132100					1.14372	0.00496602	1.66235	3.42805e-06	Clustr 13	11.9.3.4	lipid metabolism.lipid degradation.lysophospholipases.phospholipase A2	'(at2g06925 : 233.0) Encodes a secretory phospholipase A2 enzyme, which specifically hydrolyzes the sn-2 position of phospholipids. The enzyme has a preference towards linoleoyl acyl chain over palmitoyl acyl chain. It also has a slight preference for phosphatidylcholine over phosphatidylethanolamine.; PLA2-ALPHA; FUNCTIONS IN: phospholipase A2 activity; INVOLVED IN: phospholipid metabolic proces…
Potri.012G099300			-1.67921	3.02421e-09	-2.12734	4.81778e-14	-1.29753	9.25319e-06	Clustr 8	11.9.3.5	lipid metabolism.lipid degradation.lysophospholipases.phosphoinositide phospholipase C	'(at3g48610 : 818.0) non-specific phospholipase C6 (NPC6); FUNCTIONS IN: hydrolase activity, acting on ester bonds; LOCATED IN: endomembrane system; EXPRESSED IN: 22 plant structures; EXPRESSED DURING: 13 growth stages; CONTAINS InterPro DOMAIN/s: Phosphoesterase (InterPro:IPR007312); BEST Arabidopsis thaliana protein match is: non-specific phospholipase C1 (TAIR:AT1G07230.1); Has 2244 Blast hits…
Potri.009G145000					7.46927	1.50481e-25	10.6047	6.23864e-42	Other	11.9.4.13	lipid metabolism.lipid degradation.beta-oxidation.acyl CoA reductase	'(at4g33790 : 561.0) Encodes an alcohol-forming fatty acyl-CoA reductase, involved in cuticular wax biosynthesis. Lines carrying recessive mutations are deficient in primary alcohol and have glossy stem surfaces.; ECERIFERUM 4 (CER4); FUNCTIONS IN: oxidoreductase activity, acting on the CH-CH group of donors, fatty-acyl-CoA reductase (alcohol-forming) activity; INVOLVED IN: microsporogenesis, wax…
Potri.004G185000					1.10227	0.00130431	2.25844	9.41835e-17	Clustr 13	11.9.4.13	lipid metabolism.lipid degradation.beta-oxidation.acyl CoA reductase	'(at4g33790 : 449.0) Encodes an alcohol-forming fatty acyl-CoA reductase, involved in cuticular wax biosynthesis. Lines carrying recessive mutations are deficient in primary alcohol and have glossy stem surfaces.; ECERIFERUM 4 (CER4); FUNCTIONS IN: oxidoreductase activity, acting on the CH-CH group of donors, fatty-acyl-CoA reductase (alcohol-forming) activity; INVOLVED IN: microsporogenesis, wax…
Potri.T030600							1.00588	0.000681073	Clustr 13	11.9.4.2	lipid metabolism.lipid degradation.beta-oxidation.acyl CoA DH	'(at3g06810 : 1221.0) Encodes a protein with similarity to acyl-CoA dehydrogenases. Mutations in IBR3 render plants resistant to indole-3-butryic acid, a putative storage form of the biologically active auxin IAA (indole-3-acetic acid). IBR3 is hypothesized to carry out the second step in a &#946;-oxidation-like process of IBA metabolism in Arabidopsis. Though its subcellular location has not bee…
Potri.008G164900							2.52257	1.07086e-11	Clustr 3	11.9.4.3	lipid metabolism.lipid degradation.beta-oxidation.enoyl CoA hydratase	'(at4g14430 : 278.0) Encodes a peroxisomal delta3, delta2-enoyl CoA isomerase, involved in unsaturated fatty acid degradation. This enzyme might also be involved in the conversion of indole-3-butyric acid to indole-3-acetic acid via a beta-oxidation-like pathway.; indole-3-butyric acid response 10 (IBR10); FUNCTIONS IN: catalytic activity, dodecenoyl-CoA delta-isomerase activity; INVOLVED IN: fat…
Potri.010G207800	1.10076	0.00618886	-1.6859	0.000717721					Clustr 12	11.9.4.3	lipid metabolism.lipid degradation.beta-oxidation.enoyl CoA hydratase	'(at1g65520 : 268.0) encodes a peroxisomal delta3, delta2-enoyl CoA isomerase, involved in unsaturated fatty acid degradation; "delta(3), delta(2)-enoyl CoA isomerase 1" (ECI1); FUNCTIONS IN: carnitine racemase activity, catalytic activity, dodecenoyl-CoA delta-isomerase activity; INVOLVED IN: fatty acid catabolic process, metabolic process; LOCATED IN: peroxisome; EXPRESSED IN: 21 plant structur…
Potri.003G051900	1.03881	0.00316582	1.09147	0.000834599	1.25808	0.000696274	1.65152	1.25995e-09	Clustr 13	11.9.4.5	lipid metabolism.lipid degradation.beta-oxidation.acyl-CoA thioesterase	'(loc_os01g12910.1 : 98.6) no description available & (at3g16175 : 96.7) Thioesterase superfamily protein; CONTAINS InterPro DOMAIN/s: Thioesterase superfamily (InterPro:IPR006683); BEST Arabidopsis thaliana protein match is: Thioesterase superfamily protein (TAIR:AT1G52191.1); Has 298 Blast hits to 297 proteins in 61 species: Archae - 0; Bacteria - 6; Metazoa - 132; Fungi - 4; Plants - 150; Viru…
Potri.009G104000	6.68691	3.34596e-38							Other	11.9.4.5	lipid metabolism.lipid degradation.beta-oxidation.acyl-CoA thioesterase	'(at3g48690 : 333.0) Encodes a protein with carboxylesterase whose activity was tested using both pNA and 2,4-D-methyl.; CXE12; FUNCTIONS IN: carboxylesterase activity; INVOLVED IN: response to salt stress; LOCATED IN: cytoplasm; EXPRESSED IN: 24 plant structures; EXPRESSED DURING: 14 growth stages; CONTAINS InterPro DOMAIN/s: Lipase, GDXG, active site (InterPro:IPR002168), Alpha/beta hydrolase f…
Potri.018G016600					1.13422	0.00061758	1.20896	3.43386e-05	Clustr 13	11.10.1	lipid metabolism.glycolipid synthesis.MGDG synthase	'(at4g31780 : 726.0) Encodes an A-type monogalactosyldiacylglycerol (MGDG) synthase. It represents the isoform responsible for the bulk of MGDG synthesis in Arabidopsis.; monogalactosyl diacylglycerol synthase 1 (MGD1); FUNCTIONS IN: UDP-glycosyltransferase activity, 1,2-diacylglycerol 3-beta-galactosyltransferase activity, transferase activity, transferring glycosyl groups, UDP-galactosyltransfe…
Potri.016G070200					1.29201	2.60197e-12	2.12881	1.55428e-38	Clustr 13	11.10.2	lipid metabolism.glycolipid synthesis.DGDG synthase	'(q6dw76|dgdg1_soybn : 1145.0) Digalactosyldiacylglycerol synthase 1, chloroplast precursor (EC 2.4.1.241) - Glycine max (Soybean) & (at3g11670 : 1069.0) Responsible for the final assembly of galactolipids in photosynthetic membranes. Provides stability to the PS I core complex (e.g. subunits PsaD, PsaE).; DIGALACTOSYL DIACYLGLYCEROL DEFICIENT 1 (DGD1); BEST Arabidopsis thaliana protein match is:…
Potri.004G140800			-1.63561	0.0248284					Clustr 3	12.1.2	N-metabolism.nitrate metabolism.nitrite reductase	'(p38500|nir_betve : 1009.0) Ferredoxin--nitrite reductase, chloroplast precursor (EC 1.7.7.1) - Betula verrucosa (White birch) (Betula pendula) & (at2g15620 : 999.0) Involved in the second step of nitrate assimilation. Its expression is induced by nitrate.; nitrite reductase 1 (NIR1); FUNCTIONS IN: ferredoxin-nitrate reductase activity, nitrite reductase (NO-forming) activity; INVOLVED IN: respo…
Potri.006G121000			1.16086	1.43605e-09					Clustr 12	12.2.2	N-metabolism.ammonia metabolism.glutamine synthetase	'(at3g53180 : 1118.0) glutamate-ammonia ligases;catalytics;glutamate-ammonia ligases; FUNCTIONS IN: glutamate-ammonia ligase activity, catalytic activity; INVOLVED IN: nitrogen compound metabolic process, N-terminal protein myristoylation, nitrogen fixation, metabolic process, glutamine biosynthetic process; EXPRESSED IN: 23 plant structures; EXPRESSED DURING: 13 growth stages; CONTAINS InterPro …
Potri.007G069600			1.19812	1.00145e-10					Clustr 12	12.2.2	N-metabolism.ammonia metabolism.glutamine synthetase	'(p14656|gln11_orysa : 684.0) Glutamine synthetase cytosolic isozyme 1-1 (EC 6.3.1.2) (OsGLN1;1) (OsGS1;1) (Glutamate--ammonia ligase GLN1;1) (Glutamine synthetase shoot isozyme) - Oryza sativa (Rice) & (loc_os02g50240.1 : 684.0) no description available & (at5g37600 : 668.0) encodes a cytosolic glutamine synthetase, the enzyme has high affinity with substrate ammonium; glutamine synthase clone R…
Potri.005G093200	1.5317	0.00421693	2.89811	2.40584e-05	1.46951	0.00140768	1.06493	0.0147649	Clustr 12	12.2.2	N-metabolism.ammonia metabolism.glutamine synthetase	'(p14656|gln11_orysa : 670.0) Glutamine synthetase cytosolic isozyme 1-1 (EC 6.3.1.2) (OsGLN1;1) (OsGS1;1) (Glutamate--ammonia ligase GLN1;1) (Glutamine synthetase shoot isozyme) - Oryza sativa (Rice) & (loc_os02g50240.1 : 670.0) no description available & (at1g66200 : 660.0) encodes a cytosolic glutamate synthetase, this enzyme has low affinity with substrate ammonium; glutamine synthase clone F…
Potri.017G131100			-1.90558	1.68113e-05	-2.71348	1.35114e-14	-2.60199	7.98911e-13	Clustr 2	12.2.2	N-metabolism.ammonia metabolism.glutamine synthetase	'(p51118|glna1_vitvi : 630.0) Glutamine synthetase cytosolic isozyme 1 (EC 6.3.1.2) (Glutamate--ammonia ligase) - Vitis vinifera (Grape) & (at5g37600 : 612.0) encodes a cytosolic glutamine synthetase, the enzyme has high affinity with substrate ammonium; glutamine synthase clone R1 (GSR 1); FUNCTIONS IN: glutamate-ammonia ligase activity, copper ion binding; INVOLVED IN: nitrate assimilation, res…
Potri.015G111000			1.07079	0.0111017					Clustr 7	12.3.1	N-metabolism.N-degradation.glutamate dehydrogenase	'(at5g07440 : 744.0) Encodes the alpha-subunit of the glutamate dehydrogenase. The enzyme is almost exclusively found in the mitochondria of stem and leaf companion cells.; glutamate dehydrogenase 2 (GDH2); FUNCTIONS IN: in 7 functions; INVOLVED IN: response to salt stress; LOCATED IN: mitochondrion, plasma membrane; EXPRESSED IN: 27 plant structures; EXPRESSED DURING: 16 growth stages; CONTAINS …
Potri.008G109200	1.2689	3.57961e-05	6.89674	1.57505e-08					Clustr 14	13.99	amino acid metabolism.misc	'(at1g69040 : 695.0) ACT-domain containing protein involved in feedback regulation of amino acid metabolism; ACT domain repeat 4 (ACR4); FUNCTIONS IN: amino acid binding; INVOLVED IN: regulation of cellular amino acid metabolic process, response to cytokinin stimulus; LOCATED IN: cytosol; EXPRESSED IN: 22 plant structures; EXPRESSED DURING: 13 growth stages; CONTAINS InterPro DOMAIN/s: Amino acid…
Potri.001G060100			1.05142	0.0259305					Clustr 7	13.99	amino acid metabolism.misc	'(loc_os08g42080.1 : 502.0) no description available & (at1g69040 : 489.0) ACT-domain containing protein involved in feedback regulation of amino acid metabolism; ACT domain repeat 4 (ACR4); FUNCTIONS IN: amino acid binding; INVOLVED IN: regulation of cellular amino acid metabolic process, response to cytokinin stimulus; LOCATED IN: cytosol; EXPRESSED IN: 22 plant structures; EXPRESSED DURING: 13…
Potri.010G138600							-1.1765	2.05874e-08	Clustr 14	13.99	amino acid metabolism.misc	'(at1g69040 : 706.0) ACT-domain containing protein involved in feedback regulation of amino acid metabolism; ACT domain repeat 4 (ACR4); FUNCTIONS IN: amino acid binding; INVOLVED IN: regulation of cellular amino acid metabolic process, response to cytokinin stimulus; LOCATED IN: cytosol; EXPRESSED IN: 22 plant structures; EXPRESSED DURING: 13 growth stages; CONTAINS InterPro DOMAIN/s: Amino acid…
Potri.002G074800					-1.54127	8.70628e-09			Clustr 5	13.99	amino acid metabolism.misc	'(at1g76990 : 652.0) ACT domain repeat 3 (ACR3); FUNCTIONS IN: amino acid binding; INVOLVED IN: nitrogen compound metabolic process, metabolic process; LOCATED IN: cytosol; EXPRESSED IN: 22 plant structures; EXPRESSED DURING: 13 growth stages; CONTAINS InterPro DOMAIN/s: Protein-PII uridylyltransferase (InterPro:IPR010043), Amino acid-binding ACT (InterPro:IPR002912); BEST Arabidopsis thaliana pr…
Potri.003G167800					-1.25854	0.0182987	-1.71723	0.000338338	Clustr 2	13.99	amino acid metabolism.misc	'(loc_os08g42080.1 : 489.0) no description available & (at1g69040 : 471.0) ACT-domain containing protein involved in feedback regulation of amino acid metabolism; ACT domain repeat 4 (ACR4); FUNCTIONS IN: amino acid binding; INVOLVED IN: regulation of cellular amino acid metabolic process, response to cytokinin stimulus; LOCATED IN: cytosol; EXPRESSED IN: 22 plant structures; EXPRESSED DURING: 13…
Potri.004G075200							1.29384	0.00019048	Clustr 13	13.1.1.1.1	amino acid metabolism.synthesis.central amino acid metabolism.GABA.Glutamate decarboxylase	'(at5g17330 : 875.0) Encodes one of two isoforms of glutamate decarboxylase.; glutamate decarboxylase (GAD); FUNCTIONS IN: calmodulin binding, glutamate decarboxylase activity; INVOLVED IN: response to cadmium ion; EXPRESSED IN: 13 plant structures; EXPRESSED DURING: 6 growth stages; CONTAINS InterPro DOMAIN/s: Pyridoxal phosphate-dependent transferase, major domain (InterPro:IPR015424), Pyridoxa…
Potri.012G039000					1.22127	0.00344726	1.3778	9.8142e-09	Clustr 4	13.1.1.1.1	amino acid metabolism.synthesis.central amino acid metabolism.GABA.Glutamate decarboxylase	'(at3g17760 : 791.0) glutamate decarboxylase 5 (GAD5); FUNCTIONS IN: calmodulin binding; INVOLVED IN: carboxylic acid metabolic process, glutamate metabolic process; LOCATED IN: cellular_component unknown; CONTAINS InterPro DOMAIN/s: Pyridoxal phosphate-dependent transferase, major domain (InterPro:IPR015424), Pyridoxal phosphate-dependent decarboxylase (InterPro:IPR002129), Glutamate decarboxyla…
Potri.T059200	2.30578	4.32469e-13	1.38703	4.29921e-09					Clustr 14	13.1.1.1.1	amino acid metabolism.synthesis.central amino acid metabolism.GABA.Glutamate decarboxylase	'(loc_os03g51080.1 : 857.0) no description available & (q07346|dce_pethy : 856.0) Glutamate decarboxylase (EC 4.1.1.15) (GAD) - Petunia hybrida (Petunia) & (at5g17330 : 853.0) Encodes one of two isoforms of glutamate decarboxylase.; glutamate decarboxylase (GAD); FUNCTIONS IN: calmodulin binding, glutamate decarboxylase activity; INVOLVED IN: response to cadmium ion; EXPRESSED IN: 13 plant struct…
Potri.006G020900			-1.0276	1.74121e-05					Clustr 3	13.1.1.1.2	amino acid metabolism.synthesis.central amino acid metabolism.GABA.GABA transaminase	'(loc_os08g10510.1 : 816.0) no description available & (at3g22200 : 813.0) Genetically redundant with POP3;mediates pollen tube guidance. Double mutants are self sterile; gamma-aminobutyrate transaminase subunit precursor; nuclear gene for mitochondrial product. Encodes gamma-aminobutyrate transaminase that uses pyruvate instead of alpha-ketoglutarate as cosubstrate. Mutations in POP2/HER1 render…
Potri.006G107100	1.22284	0.000319416							Clustr 14	13.1.1.2.1	amino acid metabolism.synthesis.central amino acid metabolism.aspartate.aspartate aminotransferase	'(at2g30970 : 617.0) ASPARTATE AMINOTRANSFERASE 1; aspartate aminotransferase 1 (ASP1); FUNCTIONS IN: L-aspartate:2-oxoglutarate aminotransferase activity, copper ion binding; LOCATED IN: mitochondrion; EXPRESSED IN: 23 plant structures; EXPRESSED DURING: 13 growth stages; CONTAINS InterPro DOMAIN/s: Aminotransferase, class I/classII (InterPro:IPR004839), Pyridoxal phosphate-dependent transferase…
Potri.T079800	1.31625	0.0394766	1.7922	9.87489e-05	1.63444	0.000253653			Clustr 12	13.1.1.2.1	amino acid metabolism.synthesis.central amino acid metabolism.aspartate.aspartate aminotransferase	'(loc_os01g65090.1 : 612.0) no description available & (at2g22250 : 610.0) Encodes a prokaryotic-type plastidic aspartate aminotransferase with glutamate/aspartate-prephenate aminotransferase (PAT) activity.; aspartate aminotransferase (AAT); FUNCTIONS IN: L-aspartate:2-oxoglutarate aminotransferase activity, transferase activity, transferring nitrogenous groups, pyridoxal phosphate binding, cata…
Potri.007G088400					1.05924	0.00933625			Clustr 7	13.1.1.2.1	amino acid metabolism.synthesis.central amino acid metabolism.aspartate.aspartate aminotransferase	'(loc_os01g65090.1 : 473.0) no description available & (at2g22250 : 467.0) Encodes a prokaryotic-type plastidic aspartate aminotransferase with glutamate/aspartate-prephenate aminotransferase (PAT) activity.; aspartate aminotransferase (AAT); FUNCTIONS IN: L-aspartate:2-oxoglutarate aminotransferase activity, transferase activity, transferring nitrogenous groups, pyridoxal phosphate binding, cata…
Potri.018G022200			-1.80292	9.91034e-10			1.50434	1.06127e-12	Clustr 3	13.1.1.2.1	amino acid metabolism.synthesis.central amino acid metabolism.aspartate.aspartate aminotransferase	'(at4g31990 : 764.0) Encodes a plastid-localized aspartate aminotransferase. Does not display any PAT (glutamate/aspartate-prephenate aminotransferase) activity even in the presence of a high concentration of prephenate.; aspartate aminotransferase 5 (ASP5); CONTAINS InterPro DOMAIN/s: Aminotransferase, class I/classII (InterPro:IPR004839), Pyridoxal phosphate-dependent transferase, major domain …
Potri.001G162800					1.17693	1.44371e-10			Clustr 13	13.1.1.3.1	amino acid metabolism.synthesis.central amino acid metabolism.alanine.alanine aminotransferase	'(at1g17290 : 818.0) Encodes for alanine aminotransferase (ALAAT1), involved in alanine catabolism during plants recovery from hypoxia; alanine aminotransferas (AlaAT1); FUNCTIONS IN: L-alanine:2-oxoglutarate aminotransferase activity, ATP binding; INVOLVED IN: response to cadmium ion, response to hypoxia, L-alanine catabolic process, by transamination; LOCATED IN: mitochondrion, chloroplast; EXP…
Potri.016G132200	-1.1154	5.68922e-12							Clustr 3	13.1.1.3.11	amino acid metabolism.synthesis.central amino acid metabolism.alanine.alanine-glyoxylate aminotransferase	'(loc_os05g39770.2 : 680.0) no description available & (at2g38400 : 664.0) alanine:glyoxylate aminotransferase 2 homolog (AGT3) mRNA,; alanine:glyoxylate aminotransferase 3 (AGT3); FUNCTIONS IN: pyridoxal phosphate binding, transaminase activity, catalytic activity, alanine-glyoxylate transaminase activity; EXPRESSED IN: 22 plant structures; EXPRESSED DURING: 15 growth stages; CONTAINS InterPro D…
Potri.006G106800			-1.20044	0.00277187	-1.77818	3.61174e-05			Clustr 8	13.1.1.3.11	amino acid metabolism.synthesis.central amino acid metabolism.alanine.alanine-glyoxylate aminotransferase	'(loc_os05g39770.1 : 769.0) no description available & (at3g08860 : 749.0) Encodes a protein that is predicted to have beta-alanine aminotransferase activity.; PYRIMIDINE 4 (PYD4); FUNCTIONS IN: pyridoxal phosphate binding, transaminase activity, catalytic activity, alanine-glyoxylate transaminase activity; INVOLVED IN: cellular response to nitrogen levels; LOCATED IN: mitochondrion; EXPRESSED IN…
Potri.008G060200							1.19394	0.00031661	Clustr 13	13.1.2.2.1	amino acid metabolism.synthesis.glutamate family.proline.delta 1-pyrroline-5-carboxylate synthetase	'(o04015|p5cs_actch : 994.0) Delta 1-pyrroline-5-carboxylate synthetase (P5CS) [Includes: Glutamate 5-kinase (EC 2.7.2.11) (Gamma-glutamyl kinase) (GK); Gamma-glutamyl phosphate reductase (GPR) (EC 1.2.1.41) (Glutamate-5-semialdehyde dehydrogenase) (Glutamyl-gamma- & (at2g39800 : 965.0) delta1-pyrroline-5-carboxylate synthase 1 (P5CS1); CONTAINS InterPro DOMAIN/s: Glutamate 5-kinase (InterPro:IPR…
Potri.012G115900					1.11012	1.66301e-05			Clustr 7	13.1.2.3.2	amino acid metabolism.synthesis.glutamate family.arginine.acetylglutamate kinase	'(at2g37500 : 600.0) arginine biosynthesis protein ArgJ family; FUNCTIONS IN: glutamate N-acetyltransferase activity; INVOLVED IN: arginine biosynthetic process; LOCATED IN: chloroplast; EXPRESSED IN: 22 plant structures; EXPRESSED DURING: 13 growth stages; CONTAINS InterPro DOMAIN/s: Arginine biosynthesis protein ArgJ (InterPro:IPR002813), Peptidase S58 DmpA/arginine biosynthesis protein ArgJ (I…
Potri.008G020200					1.24632	0.000114172			Clustr 7	13.1.2.3.22	amino acid metabolism.synthesis.glutamate family.arginine.arginosuccinate synthase	'(at4g24830 : 729.0) arginosuccinate synthase family; FUNCTIONS IN: argininosuccinate synthase activity, ATP binding; INVOLVED IN: arginine biosynthetic process; LOCATED IN: chloroplast; EXPRESSED IN: 24 plant structures; EXPRESSED DURING: 15 growth stages; CONTAINS InterPro DOMAIN/s: Rossmann-like alpha/beta/alpha sandwich fold (InterPro:IPR014729), Argininosuccinate synthase, conserved site (In…
Potri.010G239000			1.35136	5.04105e-06	1.45684	7.58364e-06			Clustr 7	13.1.2.3.22	amino acid metabolism.synthesis.glutamate family.arginine.arginosuccinate synthase	'(at4g24830 : 709.0) arginosuccinate synthase family; FUNCTIONS IN: argininosuccinate synthase activity, ATP binding; INVOLVED IN: arginine biosynthetic process; LOCATED IN: chloroplast; EXPRESSED IN: 24 plant structures; EXPRESSED DURING: 15 growth stages; CONTAINS InterPro DOMAIN/s: Rossmann-like alpha/beta/alpha sandwich fold (InterPro:IPR014729), Argininosuccinate synthase, conserved site (In…
Potri.005G075700			1.05845	7.46589e-06	1.04443	1.42954e-06			Clustr 7	13.1.3.1.1	amino acid metabolism.synthesis.aspartate family.asparagine.asparagine synthetase	'(at5g10240 : 1023.0) Encodes asparagine synthetase (ASN3).; asparagine synthetase 3 (ASN3); FUNCTIONS IN: asparagine synthase (glutamine-hydrolyzing) activity; INVOLVED IN: asparagine biosynthetic process; EXPRESSED IN: 23 plant structures; EXPRESSED DURING: 13 growth stages; CONTAINS InterPro DOMAIN/s: Rossmann-like alpha/beta/alpha sandwich fold (InterPro:IPR014729), Asparagine synthase (Inter…
Potri.009G072900					-1.73453	1.94354e-11	-3.09725	2.07396e-22	Clustr 2	13.1.3.1.1	amino acid metabolism.synthesis.aspartate family.asparagine.asparagine synthetase	'(at3g47340 : 1009.0) encodes a glutamine-dependent asparagine synthetase, the predicted ASN1 peptide contains a purF-type glutamine-binding domain, and is expressed predominantly in shoot tissues, where light has a negative effect on its mRNA accumulation. Expression is induced within 3 hours of dark treatment, in senescing leaves and treatment with exogenous photosynthesis inhibitor. Induction …
Potri.001G199100					1.03771	1.05101e-06			Clustr 13	13.1.3.2.1	amino acid metabolism.synthesis.aspartate family.threonine.threonine synthase	'(q9mt28|thrc_soltu : 812.0) Threonine synthase, chloroplast precursor (EC 4.2.3.1) (TS) - Solanum tuberosum (Potato) & (at1g72810 : 807.0) Pyridoxal-5'-phosphate-dependent enzyme family protein; FUNCTIONS IN: pyridoxal phosphate binding, catalytic activity, threonine synthase activity; INVOLVED IN: threonine biosynthetic process, metabolic process, cellular amino acid metabolic process; LOCATED …
Potri.010G153500			1.08202	8.1101e-06	1.29283	5.46758e-13			Clustr 13	13.1.3.4	amino acid metabolism.synthesis.aspartate family.methionine	'(p47916|metk_popde : 759.0) S-adenosylmethionine synthetase (EC 2.5.1.6) (Methionine adenosyltransferase) (AdoMet synthetase) - Populus deltoides (Poplar) & (loc_os05g04510.2 : 726.0) no description available & (at1g02500 : 721.0) encodes a S-adenosylmethionine synthetase. SAM1 is regulated by protein S-nitrosylation. The covalent binding of nitric oxide (NO) to the Cys114 residue inhibits the e…
Potri.014G114700					-1.17306	0.000108928			Clustr 2	13.1.3.4	amino acid metabolism.synthesis.aspartate family.methionine	'(q96551|metk_catro : 741.0) S-adenosylmethionine synthetase 1 (EC 2.5.1.6) (Methionine adenosyltransferase 1) (AdoMet synthetase 1) - Catharanthus roseus (Rosy periwinkle) (Madagascar periwinkle) & (at4g01850 : 738.0) S-adenosylmethionine synthetase 2 (SAM-2); FUNCTIONS IN: methionine adenosyltransferase activity; INVOLVED IN: one-carbon metabolic process, S-adenosylmethionine biosynthetic proce…
Potri.T070100					-1.00162	0.000894204			Clustr 2	13.1.3.4	amino acid metabolism.synthesis.aspartate family.methionine	'(at5g17920 : 1389.0) Encodes a cytosolic cobalamin-independent methionine synthase, involved in methionine regeneration via the activated methyl cycle (SAM cycle). The protein undergoes thiolation following treatment with the oxidant tert-butylhydroperoxide.; COBALAMIN-INDEPENDENT METHIONINE SYNTHASE (ATCIMS); FUNCTIONS IN: 5-methyltetrahydropteroyltriglutamate-homocysteine S-methyltransferase a…
Potri.019G038200			-1.0979	0.0017032	-1.18436	0.000157758	-1.11169	0.00229033	Clustr 2	13.1.3.4	amino acid metabolism.synthesis.aspartate family.methionine	'(at5g17920 : 1331.0) Encodes a cytosolic cobalamin-independent methionine synthase, involved in methionine regeneration via the activated methyl cycle (SAM cycle). The protein undergoes thiolation following treatment with the oxidant tert-butylhydroperoxide.; COBALAMIN-INDEPENDENT METHIONINE SYNTHASE (ATCIMS); FUNCTIONS IN: 5-methyltetrahydropteroyltriglutamate-homocysteine S-methyltransferase a…
Potri.002G189000					-1.28282	0.000104458	-1.09154	0.00107797	Clustr 2	13.1.3.4	amino acid metabolism.synthesis.aspartate family.methionine	'(q96551|metk_catro : 736.0) S-adenosylmethionine synthetase 1 (EC 2.5.1.6) (Methionine adenosyltransferase 1) (AdoMet synthetase 1) - Catharanthus roseus (Rosy periwinkle) (Madagascar periwinkle) & (at4g01850 : 734.0) S-adenosylmethionine synthetase 2 (SAM-2); FUNCTIONS IN: methionine adenosyltransferase activity; INVOLVED IN: one-carbon metabolic process, S-adenosylmethionine biosynthetic proce…
Potri.006G060400	3.11344	0.00733661							Clustr 4	13.1.3.4.12	amino acid metabolism.synthesis.aspartate family.methionine.homocysteine S-methyltransferase	'(at2g41040 : 453.0) S-adenosyl-L-methionine-dependent methyltransferases superfamily protein; FUNCTIONS IN: methyltransferase activity; INVOLVED IN: response to karrikin; LOCATED IN: chloroplast, plastoglobule; EXPRESSED IN: 21 plant structures; EXPRESSED DURING: 12 growth stages; CONTAINS InterPro DOMAIN/s: Methyltransferase type 11 (InterPro:IPR013216); BEST Arabidopsis thaliana protein match …
Potri.005G213100			3.48421	3.95585e-07	1.22714	0.0112639			Clustr 7	13.1.3.4.12	amino acid metabolism.synthesis.aspartate family.methionine.homocysteine S-methyltransferase	'(at3g63250 : 517.0) Encodes a homocysteine methyltransferase (HMT). Among the three HMT coding genes in the genome, HMT2 is responsible for a significant proportion of HMT activity in the flower stalks and silique hulls. However, HMT2 does not significantly contribute to the total HMT activity in seeds.; homocysteine methyltransferase 2 (HMT2); FUNCTIONS IN: homocysteine S-methyltransferase acti…
Potri.010G083600			-1.27421	0.014995					Clustr 3	13.1.3.4.12	amino acid metabolism.synthesis.aspartate family.methionine.homocysteine S-methyltransferase	'(at3g22740 : 501.0) homocysteine S-methyltransferase (HMT3); homocysteine S-methyltransferase 3 (HMT3); FUNCTIONS IN: homocysteine S-methyltransferase activity; INVOLVED IN: biological_process unknown; LOCATED IN: plasma membrane; EXPRESSED IN: 16 plant structures; EXPRESSED DURING: 7 growth stages; CONTAINS InterPro DOMAIN/s: Homocysteine S-methyltransferase (InterPro:IPR003726); BEST Arabidops…
Potri.018G115900							-1.3686	9.58111e-05	Other	13.1.3.4.12	amino acid metabolism.synthesis.aspartate family.methionine.homocysteine S-methyltransferase	'(at2g41040 : 362.0) S-adenosyl-L-methionine-dependent methyltransferases superfamily protein; FUNCTIONS IN: methyltransferase activity; INVOLVED IN: response to karrikin; LOCATED IN: chloroplast, plastoglobule; EXPRESSED IN: 21 plant structures; EXPRESSED DURING: 12 growth stages; CONTAINS InterPro DOMAIN/s: Methyltransferase type 11 (InterPro:IPR013216); BEST Arabidopsis thaliana protein match …
Potri.008G155900			-2.42826	0.00631418					Clustr 3	13.1.3.4.12	amino acid metabolism.synthesis.aspartate family.methionine.homocysteine S-methyltransferase	'(at3g22740 : 474.0) homocysteine S-methyltransferase (HMT3); homocysteine S-methyltransferase 3 (HMT3); FUNCTIONS IN: homocysteine S-methyltransferase activity; INVOLVED IN: biological_process unknown; LOCATED IN: plasma membrane; EXPRESSED IN: 16 plant structures; EXPRESSED DURING: 7 growth stages; CONTAINS InterPro DOMAIN/s: Homocysteine S-methyltransferase (InterPro:IPR003726); BEST Arabidops…
Potri.018G120000					-1.06421	0.00137688	1.91551	0.00244123	Clustr 4	13.1.3.4.12	amino acid metabolism.synthesis.aspartate family.methionine.homocysteine S-methyltransferase	'(at2g41040 : 407.0) S-adenosyl-L-methionine-dependent methyltransferases superfamily protein; FUNCTIONS IN: methyltransferase activity; INVOLVED IN: response to karrikin; LOCATED IN: chloroplast, plastoglobule; EXPRESSED IN: 21 plant structures; EXPRESSED DURING: 12 growth stages; CONTAINS InterPro DOMAIN/s: Methyltransferase type 11 (InterPro:IPR013216); BEST Arabidopsis thaliana protein match …
Potri.004G229800					1.03227	0.000785241			Clustr 13	13.1.3.4.13	amino acid metabolism.synthesis.aspartate family.methionine.methionine S-methyltransferase	'(at5g49810 : 1491.0) Arabidopsis thaliana methionine S-methyltransferase, an enzyme that catalyzes S -methylmethionine formation.; methionine S-methyltransferase (MMT); CONTAINS InterPro DOMAIN/s: Aminotransferase, class I/classII (InterPro:IPR004839), Pyridoxal phosphate-dependent transferase, major domain (InterPro:IPR015424), Methyltransferase small (InterPro:IPR007848), Pyridoxal phosphate-d…
Potri.002G149500			1.03452	0.00060307	1.38072	2.23556e-05			Clustr 7	13.1.3.5.1	amino acid metabolism.synthesis.aspartate family.lysine.dihydrodipicolinate synthase	'(at2g45440 : 580.0) Encodes a protein that likely has dihydropicolinate synthase activity based on its mutant phenotype of decreased lysine levels and increased aspartate levels. The mutant also has increased levels of threonine. The enzyme is predicted to localize to the chloroplast.; dihydrodipicolinate synthase (DHDPS2); FUNCTIONS IN: dihydrodipicolinate synthase activity; INVOLVED IN: lysine…
Potri.014G071100							1.32581	6.94132e-14	Clustr 13	13.1.3.5.1	amino acid metabolism.synthesis.aspartate family.lysine.dihydrodipicolinate synthase	'(at2g45440 : 576.0) Encodes a protein that likely has dihydropicolinate synthase activity based on its mutant phenotype of decreased lysine levels and increased aspartate levels. The mutant also has increased levels of threonine. The enzyme is predicted to localize to the chloroplast.; dihydrodipicolinate synthase (DHDPS2); FUNCTIONS IN: dihydrodipicolinate synthase activity; INVOLVED IN: lysine…
Potri.002G091500			8.20065	1.82174e-89	7.46927	1.50481e-25			Clustr 12	13.1.3.5.3	amino acid metabolism.synthesis.aspartate family.lysine.LL-diaminopimelic acid aminotransferase	'(at2g13810 : 563.0) AGD2-like defense response protein 1 (ALD1); FUNCTIONS IN: transferase activity, transferring nitrogenous groups, pyridoxal phosphate binding, transaminase activity, catalytic activity; INVOLVED IN: asparagine catabolic process, biosynthetic process, glutamate catabolic process to oxaloacetate, aspartate transamidation; LOCATED IN: chloroplast; EXPRESSED IN: sepal, root, stam…
Potri.009G082100					1.09001	4.24448e-05			Clustr 7	13.1.3.5.3	amino acid metabolism.synthesis.aspartate family.lysine.LL-diaminopimelic acid aminotransferase	'(at4g33680 : 687.0) Involved in disease resistance against Pseudomonas syringae. mutants have elevated SA levels, a low level of spontaneous cell death, callose deposition, and enlarged cells in leaves. genetically maps on chr 4 between L23H3 and nga1139.; ABERRANT GROWTH AND DEATH 2 (AGD2); FUNCTIONS IN: transaminase activity, copper ion binding, L,L-diaminopimelate aminotransferase activity; I…
Potri.014G145700			1.73962	5.82842e-08					Clustr 12	13.1.3.6.1.1	amino acid metabolism.synthesis.aspartate family.misc.homoserine.aspartate kinase	'(at3g02020 : 757.0) encodes a monofunctional aspartate kinase; aspartate kinase 3 (AK3); CONTAINS InterPro DOMAIN/s: Aspartate kinase, conserved site (InterPro:IPR018042), Aspartate/glutamate/uridylate kinase (InterPro:IPR001048), Amino acid-binding ACT (InterPro:IPR002912), Aspartate kinase domain (InterPro:IPR001341); BEST Arabidopsis thaliana protein match is: Aspartate kinase family protein …
Potri.002G236800			1.99958	1.71369e-10	1.59671	5.67974e-08			Clustr 12	13.1.3.6.1.1	amino acid metabolism.synthesis.aspartate family.misc.homoserine.aspartate kinase	'(at3g02020 : 795.0) encodes a monofunctional aspartate kinase; aspartate kinase 3 (AK3); CONTAINS InterPro DOMAIN/s: Aspartate kinase, conserved site (InterPro:IPR018042), Aspartate/glutamate/uridylate kinase (InterPro:IPR001048), Amino acid-binding ACT (InterPro:IPR002912), Aspartate kinase domain (InterPro:IPR001341); BEST Arabidopsis thaliana protein match is: Aspartate kinase family protein …
Potri.008G135700			2.05087	3.02334e-11	1.92646	2.60327e-07			Clustr 7	13.1.3.6.1.2	amino acid metabolism.synthesis.aspartate family.misc.homoserine.aspartate semialdehyde dehydrogenase	'(at1g14810 : 585.0) encodes an aspartate semialdehyde dehydrogenase, which produces the branch point intermediate for lysine and threonine/methionine biosynthesis; semialdehyde dehydrogenase family protein; FUNCTIONS IN: oxidoreductase activity, acting on the aldehyde or oxo group of donors, NAD or NADP as acceptor, aspartate-semialdehyde dehydrogenase activity; INVOLVED IN: cellular amino acid …
Potri.012G098300	1.56351	0.0118848	2.381	9.03316e-08	2.8961	2.63396e-14	2.28924	9.09051e-09	Clustr 13	13.1.4.1.1	amino acid metabolism.synthesis.branched chain group.common.acetolactate synthase	'(p09342|ilv1_tobac : 1058.0) Acetolactate synthase 1, chloroplast precursor (EC 2.2.1.6) (Acetolactate synthase I) (Acetohydroxy-acid synthase I) (ALS I) - Nicotiana tabacum (Common tobacco) & (at3g48560 : 1021.0) Catalyzes the formation of acetolactate from pyruvate, the first step in valine and isoleucine biosynthesis. Requires FAD, thiamine pyrophosphate and Mg. Inhibited by the sulphonylurea…
Potri.008G078800			1.36183	0.00102275	2.04045	6.91283e-08			Clustr 7	13.1.4.1.1	amino acid metabolism.synthesis.branched chain group.common.acetolactate synthase	'(at5g16290 : 624.0) VALINE-TOLERANT 1 (VAT1); FUNCTIONS IN: acetolactate synthase activity, amino acid binding; INVOLVED IN: branched chain family amino acid biosynthetic process; EXPRESSED IN: 22 plant structures; EXPRESSED DURING: 13 growth stages; CONTAINS InterPro DOMAIN/s: Acetolactate synthase, small subunit (InterPro:IPR004789), Amino acid-binding ACT (InterPro:IPR002912), Acetolactate sy…
Potri.002G113600					-1.23587	0.000263223	-1.05399	0.000639401	Clustr 2	13.1.4.1.4	amino acid metabolism.synthesis.branched chain group.common.branched-chain amino acid aminotransferase	'(at1g10070 : 543.0) Encodes a chloroplast branched-chain amino acid aminotransferase. Complements the yeast leu/iso-leu/val auxotrophy mutant.; branched-chain amino acid transaminase 2 (BCAT-2); FUNCTIONS IN: branched-chain-amino-acid transaminase activity, catalytic activity; INVOLVED IN: branched chain family amino acid metabolic process, metabolic process; LOCATED IN: chloroplast; EXPRESSED I…
Potri.006G118400			1.13704	3.59947e-06	1.24403	3.41239e-09			Clustr 7	13.1.4.5.1	amino acid metabolism.synthesis.branched chain group.isoleucine specific.threonine ammonia-lyase	'(at3g10050 : 835.0) first enzyme in the biosynthetic pathway of isoleucine; L-O-methylthreonine resistant 1 (OMR1); FUNCTIONS IN: L-threonine ammonia-lyase activity; INVOLVED IN: isoleucine biosynthetic process, threonine metabolic process; LOCATED IN: chloroplast; EXPRESSED IN: 22 plant structures; EXPRESSED DURING: 13 growth stages; CONTAINS InterPro DOMAIN/s: Threonine dehydratase I (InterPro…
Potri.014G022800	1.72824	2.19868e-05	2.55082	2.96763e-19					Clustr 12	13.1.5.1.1	amino acid metabolism.synthesis.serine-glycine-cysteine group.serine.phosphoglycerate dehydrogenase	'(loc_os04g55720.1 : 839.0) no description available & (at3g19480 : 817.0) D-3-phosphoglycerate dehydrogenase; FUNCTIONS IN: in 7 functions; INVOLVED IN: oxidation reduction, L-serine biosynthetic process, metabolic process; LOCATED IN: mitochondrion, chloroplast; EXPRESSED IN: 19 plant structures; EXPRESSED DURING: 10 growth stages; CONTAINS InterPro DOMAIN/s: D-3-phosphoglycerate dehydrogenase …
Potri.002G122700			1.22891	6.48862e-06					Clustr 12	13.1.5.1.1	amino acid metabolism.synthesis.serine-glycine-cysteine group.serine.phosphoglycerate dehydrogenase	'(loc_os04g55720.1 : 839.0) no description available & (at4g34200 : 837.0) embryo sac development arrest 9 (EDA9); FUNCTIONS IN: ATP binding; INVOLVED IN: megagametogenesis; LOCATED IN: mitochondrion, chloroplast, membrane; EXPRESSED IN: 26 plant structures; EXPRESSED DURING: 14 growth stages; CONTAINS InterPro DOMAIN/s: D-3-phosphoglycerate dehydrogenase (InterPro:IPR006236), D-isomer specific 2…
Potri.005G099900			1.23585	0.000961717					Clustr 12	13.1.5.1.2	amino acid metabolism.synthesis.serine-glycine-cysteine group.serine.phosphoserine aminotransferase	'(at4g35630 : 621.0) Encodes a phosphoserine aminotransferase which is involved in serine biosynthesis in the chloroplast which operates via the phosphorylated pathway.; phosphoserine aminotransferase (PSAT); FUNCTIONS IN: O-phospho-L-serine:2-oxoglutarate aminotransferase activity; INVOLVED IN: L-serine biosynthetic process; LOCATED IN: chloroplast stroma, chloroplast; EXPRESSED IN: 23 plant str…
Potri.018G008700			1.71273	9.73189e-08					Clustr 12	13.1.5.2.41	amino acid metabolism.synthesis.serine-glycine-cysteine group.glycine.sarcosine oxidase	'(at2g24580 : 569.0) FAD-dependent oxidoreductase family protein; FUNCTIONS IN: sarcosine oxidase activity; INVOLVED IN: tetrahydrofolate metabolic process, oxidation reduction; LOCATED IN: cellular_component unknown; EXPRESSED IN: 23 plant structures; EXPRESSED DURING: 13 growth stages; CONTAINS InterPro DOMAIN/s: FAD dependent oxidoreductase (InterPro:IPR006076), Sarcosine oxidase, monomeric (I…
Potri.014G086300	1.08694	4.87948e-09	1.4167	6.42365e-06	1.48945	3.61163e-15	1.42863	5.2742e-09	Clustr 13	13.1.5.3.1	amino acid metabolism.synthesis.serine-glycine-cysteine group.cysteine.OASTL	'(at3g61440 : 547.0) Encodes a cysteine synthase isomer CysC1. The isomer is however less effective in cysteine biosynthesis. It is involved in beta-cyanoalanine biosynthesis, an intermediate of cyanide detoxification pathway.; cysteine synthase C1 (CYSC1); CONTAINS InterPro DOMAIN/s: Pyridoxal phosphate-dependent enzyme, beta subunit (InterPro:IPR001926); BEST Arabidopsis thaliana protein match …
Potri.005G048500					2.74539	0.0202	1.56711	0.0229413	Clustr 13	13.1.5.3.1	amino acid metabolism.synthesis.serine-glycine-cysteine group.cysteine.OASTL	'(q00834|cysk_spiol : 507.0) Cysteine synthase (EC 2.5.1.47) (O-acetylserine sulfhydrylase) (O-acetylserine (Thiol)-lyase) (CSase A) (OAS-TL A) - Spinacia oleracea (Spinach) & (loc_os12g42980.1 : 494.0) no description available & (at4g14880 : 490.0) Encodes a cytosolic isoform of cytosolic O-acetylserine(thiol)lyase, a key enzyme in cysteine biosynthesis and for the fixation of inorganic sulfide.…
Potri.005G048400	6.68691	3.34596e-38	8.20065	1.82174e-89	7.46927	1.50481e-25	10.6047	6.23864e-42	Clustr 13	13.1.5.3.1	amino acid metabolism.synthesis.serine-glycine-cysteine group.cysteine.OASTL	'(o81154|cysk_soltu : 508.0) Cysteine synthase (EC 2.5.1.47) (O-acetylserine sulfhydrylase) (O-acetylserine (Thiol)-lyase) (CSase A) (CS-A) (OAS-TL A) - Solanum tuberosum (Potato) & (loc_os12g42980.1 : 493.0) no description available & (at4g14880 : 492.0) Encodes a cytosolic isoform of cytosolic O-acetylserine(thiol)lyase, a key enzyme in cysteine biosynthesis and for the fixation of inorganic su…
Potri.005G048700					2.24808	5.27436e-20			Clustr 7	13.1.5.3.1	amino acid metabolism.synthesis.serine-glycine-cysteine group.cysteine.OASTL	'(q00834|cysk_spiol : 335.0) Cysteine synthase (EC 2.5.1.47) (O-acetylserine sulfhydrylase) (O-acetylserine (Thiol)-lyase) (CSase A) (OAS-TL A) - Spinacia oleracea (Spinach) & (at4g14880 : 327.0) Encodes a cytosolic isoform of cytosolic O-acetylserine(thiol)lyase, a key enzyme in cysteine biosynthesis and for the fixation of inorganic sulfide. It catalyzes the formation of cysteine from O-acetyls…
Potri.005G099700			1.40788	2.90757e-08	2.06413	8.10042e-15	1.52931	2.46443e-11	Clustr 13	13.1.5.3.2	amino acid metabolism.synthesis.serine-glycine-cysteine group.cysteine.SAT	'(at4g35640 : 456.0) Encodes a cytosolic serine O-acetyltransferase involved in sulfur assimilation and cysteine biosynthesis. Expressed in the vascular system. Expression is induced in both roots and shoots under sulfur-starved conditions.; serine acetyltransferase 3;2 (SERAT3;2); CONTAINS InterPro DOMAIN/s: Hexapeptide transferase, conserved site (InterPro:IPR018357), Serine O-acetyltransferase…
Potri.005G073300	2.01922	0.0110101	1.28124	8.60027e-05					Clustr 14	13.1.6.1.1	amino acid metabolism.synthesis.aromatic aa.chorismate.3-deoxy-D-arabino-heptulosonate 7-phosphate synthase	'(at4g39980 : 853.0) Encodes a 2-deoxy-D-arabino-heptulosonate 7-phosphate (DAHP) synthase, which catalyzes the first committed step in aromatic amino acid biosynthesis. Gene expression is induced by wounding and pathogenic bacteria Pseudomonas syringae.; 3-deoxy-D-arabino-heptulosonate 7-phosphate synthase 1 (DHS1); CONTAINS InterPro DOMAIN/s: DAHP synthetase, class II (InterPro:IPR002480); BEST…
Potri.005G162800					-1.0924	0.000206366	-1.07642	0.000305155	Clustr 2	13.1.6.1.1	amino acid metabolism.synthesis.aromatic aa.chorismate.3-deoxy-D-arabino-heptulosonate 7-phosphate synthase	'(p27608|arof_tobac : 701.0) Phospho-2-dehydro-3-deoxyheptonate aldolase 1, chloroplast precursor (EC 2.5.1.54) (Phospho-2-keto-3-deoxyheptonate aldolase 1) (DAHP synthetase 1) (3-deoxy-D-arabino-heptulosonate 7-phosphate synthase 1) - Nicotiana tabacum (Common tob & (loc_os07g42960.1 : 694.0) no description available & (at1g22410 : 685.0) Class-II DAHP synthetase family protein; FUNCTIONS IN: 3-…
Potri.014G135500							10.6047	6.23864e-42	Clustr 13	13.1.6.1.10	amino acid metabolism.synthesis.aromatic aa.chorismate.dehydroquinate/shikimate dehydrogenase	'(at3g06350 : 436.0) MATERNAL EFFECT EMBRYO ARREST 32 (MEE32); FUNCTIONS IN: NADP or NADPH binding, 3-dehydroquinate dehydratase activity, shikimate 5-dehydrogenase activity, binding, catalytic activity; INVOLVED IN: embryo development ending in seed dormancy; LOCATED IN: chloroplast stroma, chloroplast; EXPRESSED IN: 23 plant structures; EXPRESSED DURING: 15 growth stages; CONTAINS InterPro DOMA…
Potri.005G084600					-1.20263	1.02104e-08			Clustr 2	13.1.6.1.5	amino acid metabolism.synthesis.aromatic aa.chorismate.shikimate kinase	'(at2g21940 : 292.0) shikimate kinase 1 (SK1); FUNCTIONS IN: shikimate kinase activity, ATP binding; EXPRESSED IN: 19 plant structures; EXPRESSED DURING: 10 growth stages; CONTAINS InterPro DOMAIN/s: Shikimate kinase (InterPro:IPR000623); BEST Arabidopsis thaliana protein match is: shikimate kinase 2 (TAIR:AT4G39540.2); Has 7831 Blast hits to 7831 proteins in 2412 species: Archae - 26; Bacteria -…
Potri.007G081000					-1.16115	2.30652e-06			Clustr 2	13.1.6.1.5	amino acid metabolism.synthesis.aromatic aa.chorismate.shikimate kinase	'(at2g21940 : 310.0) shikimate kinase 1 (SK1); FUNCTIONS IN: shikimate kinase activity, ATP binding; EXPRESSED IN: 19 plant structures; EXPRESSED DURING: 10 growth stages; CONTAINS InterPro DOMAIN/s: Shikimate kinase (InterPro:IPR000623); BEST Arabidopsis thaliana protein match is: shikimate kinase 2 (TAIR:AT4G39540.2); Has 7831 Blast hits to 7831 proteins in 2412 species: Archae - 26; Bacteria -…
Potri.014G068300					6.85408	3.40931e-05			Clustr 2	13.1.6.1.6	amino acid metabolism.synthesis.aromatic aa.chorismate.5-enolpyruvylshikimate-3-phosphate synthase	'(p11043|aroa_pethy : 706.0) 3-phosphoshikimate 1-carboxyvinyltransferase, chloroplast precursor (EC 2.5.1.19) (5-enolpyruvylshikimate-3-phosphate synthase) (EPSP synthase) - Petunia hybrida (Petunia) & (at2g45300 : 699.0) encodes 3-phosphoshikimate 1-carboxyvinyltransferase / 5-enolpyruvylshikimate-3-phosphate / EPSP synthase involved in chorismate biosynthesis; RNA 3'-terminal phosphate cyclase…
Potri.002G146400					-1.01379	0.000513291			Clustr 2	13.1.6.1.6	amino acid metabolism.synthesis.aromatic aa.chorismate.5-enolpyruvylshikimate-3-phosphate synthase	'(p11043|aroa_pethy : 473.0) 3-phosphoshikimate 1-carboxyvinyltransferase, chloroplast precursor (EC 2.5.1.19) (5-enolpyruvylshikimate-3-phosphate synthase) (EPSP synthase) - Petunia hybrida (Petunia) & (at2g45300 : 468.0) encodes 3-phosphoshikimate 1-carboxyvinyltransferase / 5-enolpyruvylshikimate-3-phosphate / EPSP synthase involved in chorismate biosynthesis; RNA 3'-terminal phosphate cyclase…
Potri.008G040700							-1.53607	8.03011e-15	Clustr 2	13.1.6.1.7	amino acid metabolism.synthesis.aromatic aa.chorismate.chorismate synthase	'(at1g48850 : 646.0) embryo defective 1144 (EMB1144); FUNCTIONS IN: chorismate synthase activity; INVOLVED IN: aromatic amino acid family biosynthetic process, embryo development ending in seed dormancy; LOCATED IN: nucleolus, chloroplast; EXPRESSED IN: 25 plant structures; EXPRESSED DURING: 15 growth stages; CONTAINS InterPro DOMAIN/s: Chorismate synthase, conserved site (InterPro:IPR020541), Ch…
Potri.T174200			2.97995	3.31141e-15	7.90313	2.04807e-08			Clustr 12	13.1.6.2.1	amino acid metabolism.synthesis.aromatic aa.phenylalanine and tyrosine.chorismate mutase	'(at5g10870 : 292.0) Encodes chorismate mutase AtCM2.; chorismate mutase 2 (CM2); CONTAINS InterPro DOMAIN/s: Chorismate mutase, type II (InterPro:IPR020822), Chorismate mutase, AroQ class, eukaryotic type (InterPro:IPR008238); BEST Arabidopsis thaliana protein match is: chorismate mutase 3 (TAIR:AT1G69370.1); Has 1807 Blast hits to 1807 proteins in 277 species: Archae - 0; Bacteria - 0; Metazoa …
Potri.010G162300					-1.72083	0.00145907	2.52257	1.07086e-11	Clustr 13	13.1.6.2.1	amino acid metabolism.synthesis.aromatic aa.phenylalanine and tyrosine.chorismate mutase	'(at1g69370 : 358.0) Encodes chorismate mutase 3 (CM3).; chorismate mutase 3 (CM3); CONTAINS InterPro DOMAIN/s: Chorismate mutase, type II (InterPro:IPR020822), Chorismate mutase, AroQ class, eukaryotic type (InterPro:IPR008238); BEST Arabidopsis thaliana protein match is: chorismate mutase 1 (TAIR:AT3G29200.1); Has 280 Blast hits to 280 proteins in 116 species: Archae - 0; Bacteria - 2; Metazoa …
Potri.006G062600	1.6646	0.0167442	1.71869	0.000349845	1.64364	0.000593934			Clustr 12	13.1.6.4.1	amino acid metabolism.synthesis.aromatic aa.tyrosine.arogenate dehydrogenase \& prephenate dehydrogenase	'(at5g34930 : 848.0) arogenate dehydrogenase; FUNCTIONS IN: binding, prephenate dehydrogenase (NADP+) activity, catalytic activity; INVOLVED IN: tyrosine biosynthetic process, metabolic process; EXPRESSED IN: 24 plant structures; EXPRESSED DURING: 15 growth stages; CONTAINS InterPro DOMAIN/s: Prephenate dehydrogenase (InterPro:IPR003099), NAD(P)-binding domain (InterPro:IPR016040); BEST Arabidops…
Potri.008G074500			2.43784	9.46292e-06	2.17718	4.19777e-07	2.07724	3.8438e-08	Clustr 13	13.1.6.4.1	amino acid metabolism.synthesis.aromatic aa.tyrosine.arogenate dehydrogenase \& prephenate dehydrogenase	'(at5g34930 : 287.0) arogenate dehydrogenase; FUNCTIONS IN: binding, prephenate dehydrogenase (NADP+) activity, catalytic activity; INVOLVED IN: tyrosine biosynthetic process, metabolic process; EXPRESSED IN: 24 plant structures; EXPRESSED DURING: 15 growth stages; CONTAINS InterPro DOMAIN/s: Prephenate dehydrogenase (InterPro:IPR003099), NAD(P)-binding domain (InterPro:IPR016040); BEST Arabidops…
Potri.002G158000	2.34888	0.000222363	2.52356	3.62718e-06	1.52517	0.0287603			Clustr 12	13.1.6.5	amino acid metabolism.synthesis.aromatic aa.tryptophan	'(loc_os04g58720.1 : 1391.0) no description available & (at4g11610 : 1367.0) C2 calcium/lipid-binding plant phosphoribosyltransferase family protein; CONTAINS InterPro DOMAIN/s: C2 membrane targeting protein (InterPro:IPR018029), C2 calcium/lipid-binding domain, CaLB (InterPro:IPR008973), Phosphoribosyltransferase C-terminal (InterPro:IPR013583), C2 calcium-dependent membrane targeting (InterPro:…
Potri.009G044300			1.50922	1.17133e-05	1.66678	3.88362e-05			Clustr 7	13.1.6.5.1	amino acid metabolism.synthesis.aromatic aa.tryptophan.anthranilate synthase	'(at2g29690 : 785.0) Encode a functional anthranilate synthase protein. Expressed at a constitutive basal level. Expression was not induced by wounding nor bacterial pathogen infiltration. Involved in aromatic amino acid biosynthesis.; anthranilate synthase 2 (ASA2); FUNCTIONS IN: anthranilate synthase activity; INVOLVED IN: tryptophan biosynthetic process, aromatic amino acid family biosynthetic…
Potri.015G078800					-1.50782	0.000985069			Clustr 11	13.1.6.5.2	amino acid metabolism.synthesis.aromatic aa.tryptophan.anthranilate phosphoribosyltransferase	'(at5g17990 : 147.0) Encodes the tryptophan biosynthetic enzyme phosphoribosylanthranilate transferase (PAT1, called trpD in bacteria). Converts anthranilate and phosphoribosylpyrophosphate into phosphoribosylanthranilate and inorganic pyrophosphate.; tryptophan biosynthesis 1 (TRP1); FUNCTIONS IN: anthranilate phosphoribosyltransferase activity; INVOLVED IN: tryptophan biosynthetic process; LOCA…
Potri.017G109600	6.9269	9.99605e-05	1.9664	0.00748393			2.00544	0.00764566	Clustr 13	13.1.6.5.5	amino acid metabolism.synthesis.aromatic aa.tryptophan.tryptophan synthase	'(at5g38530 : 813.0) tryptophan synthase beta type 2 (TSBtype2); FUNCTIONS IN: pyridoxal phosphate binding, tryptophan synthase activity, catalytic activity; INVOLVED IN: tryptophan biosynthetic process, metabolic process; EXPRESSED IN: 21 plant structures; EXPRESSED DURING: 13 growth stages; CONTAINS InterPro DOMAIN/s: Pyridoxal phosphate-dependent enzyme, beta subunit (InterPro:IPR001926), Tryp…
Potri.019G057200			1.21407	1.02275e-06	1.33277	1.36064e-06			Clustr 7	13.1.7.1	amino acid metabolism.synthesis.histidine.ATP phosphoribosyl transferase	'(at1g09795 : 541.0) ATP phosphoribosyl transferase, catalyses first step of histidine biosynthesis; ATP phosphoribosyl transferase 2 (ATP-PRT2); FUNCTIONS IN: ATP phosphoribosyltransferase activity; INVOLVED IN: histidine biosynthetic process; LOCATED IN: chloroplast; EXPRESSED IN: 24 plant structures; EXPRESSED DURING: 14 growth stages; CONTAINS InterPro DOMAIN/s: Histidine biosynthesis HisG: A…
Potri.001G391400			3.44	7.87693e-12	1.42709	8.54794e-05			Clustr 7	13.1.7.2	amino acid metabolism.synthesis.histidine.bifunctional phosphoribosyl-ATP diphosphatase and phosphoribosyl-AMP cyclohydrolase	'(at1g31860 : 364.0) encodes a bifunctional protein that has phosphoribosyl-ATP pyrophosphohydrolase (PRA-PH) and phosphoribosyl-AMP cyclohydrolase (PRA-CH) activities.; AT-IE; FUNCTIONS IN: phosphoribosyl-AMP cyclohydrolase activity, phosphoribosyl-ATP diphosphatase activity; INVOLVED IN: histidine biosynthetic process; LOCATED IN: chloroplast; EXPRESSED IN: 22 plant structures; EXPRESSED DURING…
Potri.009G061700					2.16911	5.3432e-06	1.29338	0.0104108	Clustr 7	13.1.7.4	amino acid metabolism.synthesis.histidine.N'-5'-phosphoribosyl-formimino-5-aminoimidazole-4-carboxamide ribonucleotide isomerase	'(at4g26900 : 937.0) encodes a glutamine amidotransferase and cyclase, catalyzes the fifth and sixth steps of the histidine biosynthetic pathway; HIS HF (AT-HF); FUNCTIONS IN: imidazoleglycerol-phosphate synthase activity; INVOLVED IN: histidine biosynthetic process; LOCATED IN: chloroplast; EXPRESSED IN: 23 plant structures; EXPRESSED DURING: 14 growth stages; CONTAINS InterPro DOMAIN/s: Imidazo…
Potri.008G152700	-1.44152	7.89863e-05							Clustr 0	13.1.7.6	amino acid metabolism.synthesis.histidine.imidazoleglycerol-phosphate dehydratase	'(q43072|his7_pea : 151.0) Imidazoleglycerol-phosphate dehydratase (EC 4.2.1.19) (IGPD) - Pisum sativum (Garden pea) & (at4g14910 : 149.0) Encodes a protein that is predicted to act as a imidazoleglycerol-phosphate dehydratase involved in histidine biosynthesis; HISTIDINE BIOSYNTHESIS 5B (HISN5B); FUNCTIONS IN: imidazoleglycerol-phosphate dehydratase activity; INVOLVED IN: histidine biosynthetic …
Potri.001G465300			1.26384	8.99258e-07					Clustr 12	13.1.7.9	amino acid metabolism.synthesis.histidine.histidinol dehydrogenase	'(at5g63890 : 765.0) Encodes histidinol dehydrogenase. Up-regulated in response to UV-B.; histidinol dehydrogenase (HDH); FUNCTIONS IN: histidinol dehydrogenase activity; INVOLVED IN: response to UV, pollen development; LOCATED IN: chloroplast, chloroplast stroma; EXPRESSED IN: 23 plant structures; EXPRESSED DURING: 14 growth stages; CONTAINS InterPro DOMAIN/s: Aldehyde/histidinol dehydrogenase (…
Potri.001G348600	1.95224	1.09994e-13	2.21004	1.9598e-11	2.2476	1.77707e-10	1.64524	2.72801e-10	Clustr 12	13.2.1.2	amino acid metabolism.degradation.central amino acid metabolism.aspartate	'(at5g14760 : 946.0) At5g14760 encodes for L-aspartate oxidase involved in the early steps of NAD biosynthesis. In contrary to the EC 1.4.3.16 (l-aspartate oxidase - deaminating) the enzyme catalyzes the reaction L-aspartate + O2 = iminoaspartate (alpha-iminosuccinate) + H2O2; L-aspartate oxidase (AO); FUNCTIONS IN: electron carrier activity, oxidoreductase activity, L-aspartate oxidase activity;…
Potri.017G109300	-1.67827	1.17256e-09	-1.07996	0.000780307	-1.95357	6.69829e-07			Clustr 5	13.2.2.2	amino acid metabolism.degradation.glutamate family.proline	'(at5g38710 : 489.0) Methylenetetrahydrofolate reductase family protein; FUNCTIONS IN: proline dehydrogenase activity; INVOLVED IN: oxidation reduction, proline catabolic process, glutamate biosynthetic process; EXPRESSED IN: 21 plant structures; EXPRESSED DURING: 12 growth stages; CONTAINS InterPro DOMAIN/s: Proline dehydrogenase (InterPro:IPR002872), Proline oxidase (InterPro:IPR015659); BEST A…
Potri.004G106400					-2.38204	2.85302e-07	-2.06679	9.41528e-07	Clustr 2	13.2.2.2	amino acid metabolism.degradation.glutamate family.proline	'(at5g38710 : 401.0) Methylenetetrahydrofolate reductase family protein; FUNCTIONS IN: proline dehydrogenase activity; INVOLVED IN: oxidation reduction, proline catabolic process, glutamate biosynthetic process; EXPRESSED IN: 21 plant structures; EXPRESSED DURING: 12 growth stages; CONTAINS InterPro DOMAIN/s: Proline dehydrogenase (InterPro:IPR002872), Proline oxidase (InterPro:IPR015659); BEST A…
Potri.006G042600			1.5384	3.93828e-08	1.45638	2.00191e-09			Clustr 7	13.2.2.3	amino acid metabolism.degradation.glutamate family.arginine	'(p17817|p5cr_soybn : 424.0) Pyrroline-5-carboxylate reductase (EC 1.5.1.2) (P5CR) (P5C reductase) - Glycine max (Soybean) & (at5g14800 : 399.0) Delta 1-pyrroline-5-carboxylate reductase, catalyzes the final step in proline biosynthesis from glutamate and ornithine.In situ hybridization indicated that under normal growth conditions, the highest concentration of P5CR transcripts occurs in the cort…
Potri.002G146200					-1.30013	2.77397e-07			Clustr 2	13.2.2.3	amino acid metabolism.degradation.glutamate family.arginine	'(at4g08900 : 603.0) Encodes an arginase, likely to be involved in polyamine biosynthesis in pollen.; arginase; FUNCTIONS IN: arginase activity, cobalt ion binding, agmatinase activity; INVOLVED IN: defense response to bacterium, arginine catabolic process, polyamine metabolic process; LOCATED IN: chloroplast; EXPRESSED IN: 8 plant structures; CONTAINS InterPro DOMAIN/s: Ureohydrolase (InterPro:I…
Potri.014G022900			7.51042	3.75029e-29	5.72096	2.79875e-26			Clustr 7	13.2.3.1.1	amino acid metabolism.degradation.aspartate family.asparagine.L-asparaginase	'(at3g16150 : 547.0) N-terminal nucleophile aminohydrolases (Ntn hydrolases) superfamily protein; CONTAINS InterPro DOMAIN/s: Peptidase T2, asparaginase 2 (InterPro:IPR000246); BEST Arabidopsis thaliana protein match is: N-terminal nucleophile aminohydrolases (Ntn hydrolases) superfamily protein (TAIR:AT5G08100.1); Has 3285 Blast hits to 3219 proteins in 891 species: Archae - 113; Bacteria - 1512…
Potri.001G084000							4.07336	1.7493e-14	Clustr 13	13.2.3.4.1	amino acid metabolism.degradation.aspartate family.methionine.methionine gamma-lyase	'(at1g64660 : 660.0) Encodes a functional methionine gamma-lyase, a cytosolic enzyme catalyzes the degradation of methionine into methanethiol, alpha-ketobutyrate and ammonia. The catabolism of excess methionine is important to methionine homeostasis.; methionine gamma-lyase (MGL); CONTAINS InterPro DOMAIN/s: Pyridoxal phosphate-dependent transferase, major domain (InterPro:IPR015424), Cys/Met me…
Potri.003G187100	6.68691	3.34596e-38	8.20065	1.82174e-89	7.46927	1.50481e-25	10.6047	6.23864e-42	Clustr 12	13.2.3.4.1	amino acid metabolism.degradation.aspartate family.methionine.methionine gamma-lyase	'(at1g64660 : 549.0) Encodes a functional methionine gamma-lyase, a cytosolic enzyme catalyzes the degradation of methionine into methanethiol, alpha-ketobutyrate and ammonia. The catabolism of excess methionine is important to methionine homeostasis.; methionine gamma-lyase (MGL); CONTAINS InterPro DOMAIN/s: Pyridoxal phosphate-dependent transferase, major domain (InterPro:IPR015424), Cys/Met me…
Potri.003G187000	6.68691	3.34596e-38	8.20065	1.82174e-89	7.46927	1.50481e-25			Other	13.2.3.4.1	amino acid metabolism.degradation.aspartate family.methionine.methionine gamma-lyase	'(at1g64660 : 500.0) Encodes a functional methionine gamma-lyase, a cytosolic enzyme catalyzes the degradation of methionine into methanethiol, alpha-ketobutyrate and ammonia. The catabolism of excess methionine is important to methionine homeostasis.; methionine gamma-lyase (MGL); CONTAINS InterPro DOMAIN/s: Pyridoxal phosphate-dependent transferase, major domain (InterPro:IPR015424), Cys/Met me…
Potri.006G134300	-1.0601	0.000210947							Clustr 0	13.2.3.5	amino acid metabolism.degradation.aspartate family.lysine	'(at4g33150 : 1468.0) lysine-ketoglutarate reductase/saccharopine dehydrogenase bifunctional enzyme; CONTAINS InterPro DOMAIN/s: Saccharopine dehydrogenase / Homospermidine synthase (InterPro:IPR005097); Has 1125 Blast hits to 1121 proteins in 331 species: Archae - 40; Bacteria - 296; Metazoa - 110; Fungi - 190; Plants - 55; Viruses - 0; Other Eukaryotes - 434 (source: NCBI BLink). & (loc_os02g54…
Potri.005G237600			1.98657	0.0164834					Clustr 12	13.2.3.5.1	mino acid metabolism.degradation.aspartate family.lysine.lysine decarboxylase	'(at5g06300 : 328.0) Putative lysine decarboxylase family protein; CONTAINS InterPro DOMAIN/s: Conserved hypothetical protein CHP00730 (InterPro:IPR005269); BEST Arabidopsis thaliana protein match is: lysine decarboxylase family protein (TAIR:AT2G37210.1); Has 5281 Blast hits to 5279 proteins in 1570 species: Archae - 23; Bacteria - 3686; Metazoa - 10; Fungi - 132; Plants - 400; Viruses - 0; Othe…
Potri.001G265300			-1.51751	2.87066e-05	-2.12283	4.72922e-07	-2.51866	8.6268e-12	Clustr 2	13.2.3.5.1	mino acid metabolism.degradation.aspartate family.lysine.lysine decarboxylase	'(at2g28305 : 275.0) LONELY GUY 1 (LOG1); CONTAINS InterPro DOMAIN/s: Conserved hypothetical protein CHP00730 (InterPro:IPR005269); BEST Arabidopsis thaliana protein match is: lysine decarboxylase family protein (TAIR:AT2G37210.1); Has 5303 Blast hits to 5301 proteins in 1556 species: Archae - 26; Bacteria - 3660; Metazoa - 10; Fungi - 132; Plants - 396; Viruses - 0; Other Eukaryotes - 1079 (sour…
Potri.002G024000							-2.3696	0.000848092	Clustr 2	13.2.3.5.1	mino acid metabolism.degradation.aspartate family.lysine.lysine decarboxylase	'(loc_os02g41770.1 : 299.0) no description available & (at2g37210 : 296.0) Encodes a protein of unknown function. It has been crystallized and shown to be structurally almost identical to the protein encoded by At5g11950.; lysine decarboxylase family protein; FUNCTIONS IN: molecular_function unknown; INVOLVED IN: biological_process unknown; LOCATED IN: cytosol, nucleus; EXPRESSED IN: 9 plant stru…
Potri.005G213300					-1.40904	1.22256e-06	-1.33355	2.70831e-07	Clustr 2	13.2.4.4	amino acid metabolism.degradation.branched chain group.leucine	'(q42777|mcca_soybn : 1085.0) Methylcrotonoyl-CoA carboxylase subunit alpha, mitochondrial precursor (EC 6.4.1.4) (3-methylcrotonyl-CoA carboxylase 1) (MCCase subunit alpha) (3-methylcrotonyl-CoA:carbon dioxide ligase subunit alpha) - Glycine max (Soybean) & (at1g03090 : 1052.0) MCCA is the biotinylated subunit of the dimer MCCase, which is involved in leucine degradation. Both subunits are nucle…
Potri.014G168700			1.76634	4.13073e-12					Clustr 12	13.2.4.5	amino acid metabolism.degradation.branched chain group.isoleucine	'(at5g48230 : 643.0) acetoacetyl-CoA thiolase 2 (ACAT2); FUNCTIONS IN: transferase activity, transferring acyl groups other than amino-acyl groups, acetyl-CoA C-acetyltransferase activity, catalytic activity; INVOLVED IN: embryo development ending in seed dormancy; LOCATED IN: peroxisome, plasma membrane; EXPRESSED IN: 24 plant structures; EXPRESSED DURING: 13 growth stages; CONTAINS InterPro DOM…
Potri.019G018500			1.76306	1.53586e-15	1.49505	2.61839e-07			Clustr 7	13.2.5.2	amino acid metabolism.degradation.serine-glycine-cysteine group.glycine	'(at1g08630 : 521.0) Encodes a threonine aldolase, involved in threonine degradation to glycine. Primarily expressed in seeds and seedlings.; threonine aldolase 1 (THA1); CONTAINS InterPro DOMAIN/s: Pyridoxal phosphate-dependent transferase, major domain (InterPro:IPR015424), Aromatic amino acid beta-eliminating lyase/threonine aldolase (InterPro:IPR001597), Pyridoxal phosphate-dependent transfer…
Potri.011G115100					1.01722	0.0380914	1.36185	0.000102993	Clustr 13	13.2.6.2	amino acid metabolism.degradation.aromatic aa.tyrosine	'(at5g53970 : 627.0) encodes tyrosine aminotransferase which is strongly induced upon aging and coronatine treatment; Tyrosine transaminase family protein; CONTAINS InterPro DOMAIN/s: 1-aminocyclopropane-1-carboxylate synthase (InterPro:IPR001176), Aminotransferase, class I/classII (InterPro:IPR004839), Pyridoxal phosphate-dependent transferase, major domain (InterPro:IPR015424), Tyrosine transam…
Potri.017G014200	4.52861	8.35204e-05	7.72498	8.79979e-21	8.26799	1.07257e-29	7.71215	3.58489e-27	Clustr 13	13.2.6.2	amino acid metabolism.degradation.aromatic aa.tyrosine	'(loc_os11g35040.1 : 549.0) no description available & (at5g36160 : 526.0) Tyrosine transaminase family protein; FUNCTIONS IN: 1-aminocyclopropane-1-carboxylate synthase activity, pyridoxal phosphate binding, transferase activity, transferring nitrogenous groups, transaminase activity, catalytic activity; INVOLVED IN: tyrosine catabolic process to phosphoenolpyruvate, cellular amino acid and deri…
Potri.017G014100					4.12264	1.23115e-20	2.38154	1.07939e-05	Clustr 4	13.2.6.2	amino acid metabolism.degradation.aromatic aa.tyrosine	'(loc_os11g35040.1 : 538.0) no description available & (at5g53970 : 510.0) encodes tyrosine aminotransferase which is strongly induced upon aging and coronatine treatment; Tyrosine transaminase family protein; CONTAINS InterPro DOMAIN/s: 1-aminocyclopropane-1-carboxylate synthase (InterPro:IPR001176), Aminotransferase, class I/classII (InterPro:IPR004839), Pyridoxal phosphate-dependent transferas…
Potri.001G374100					-1.0943	2.9867e-05	-1.04717	2.00757e-06	Clustr 2	13.2.6.2	amino acid metabolism.degradation.aromatic aa.tyrosine	'(at5g54080 : 748.0) homogentisate 1,2-dioxygenase; "homogentisate 1,2-dioxygenase" (HGO); FUNCTIONS IN: homogentisate 1,2-dioxygenase activity; INVOLVED IN: oxidation reduction, tyrosine metabolic process, L-phenylalanine catabolic process, tyrosine catabolic process; LOCATED IN: cellular_component unknown; EXPRESSED IN: 23 plant structures; EXPRESSED DURING: 13 growth stages; CONTAINS InterPro …
Potri.005G237300					7.21157	2.00361e-06	1.75708	4.95954e-12	Clustr 13	14.1	S-assimilation.ATPS	'(at1g19920 : 718.0) encodes a chloroplast form of ATP sulfurylase; APS2; FUNCTIONS IN: sulfate adenylyltransferase (ATP) activity; INVOLVED IN: sulfate assimilation; LOCATED IN: chloroplast; EXPRESSED IN: 25 plant structures; EXPRESSED DURING: 13 growth stages; CONTAINS InterPro DOMAIN/s: Rossmann-like alpha/beta/alpha sandwich fold (InterPro:IPR014729), Pseudouridine synthase/archaeosine transg…
Potri.002G024200					1.16805	0.00073626			Clustr 13	14.1	S-assimilation.ATPS	'(at1g19920 : 743.0) encodes a chloroplast form of ATP sulfurylase; APS2; FUNCTIONS IN: sulfate adenylyltransferase (ATP) activity; INVOLVED IN: sulfate assimilation; LOCATED IN: chloroplast; EXPRESSED IN: 25 plant structures; EXPRESSED DURING: 13 growth stages; CONTAINS InterPro DOMAIN/s: Rossmann-like alpha/beta/alpha sandwich fold (InterPro:IPR014729), Pseudouridine synthase/archaeosine transg…
Potri.008G159000			1.0189	0.0029242			-1.697	5.05186e-10	Clustr 13	14.1	S-assimilation.ATPS	'(at3g22890 : 758.0) encodes ATP sulfurylase, the first enzyme in the sulfate assimilation pathway of Arabidopsis.; ATP sulfurylase 1 (APS1); FUNCTIONS IN: sulfate adenylyltransferase (ATP) activity; INVOLVED IN: response to cadmium ion, response to salt stress; LOCATED IN: chloroplast, plasma membrane, chloroplast stroma; EXPRESSED IN: 24 plant structures; EXPRESSED DURING: 15 growth stages; CON…
Potri.004G012100					2.07302	0.0407559	2.2057	0.0307794	Clustr 13	14.2	S-assimilation.APR	'(at4g04610 : 702.0) Encodes a protein disulfide isomerase-like (PDIL) protein, a member of a multigene family within the thioredoxin (TRX) superfamily. This protein also belongs to the adenosine 5'-phosphosulfate reductase-like (APRL) group.; APS reductase 1 (APR1); FUNCTIONS IN: adenylyl-sulfate reductase activity; INVOLVED IN: response to oxidative stress, sulfate reduction, sulfate assimilati…
Potri.014G154200					1.70142	0.00071744	-2.58812	0.000661479	Clustr 13	14.2	S-assimilation.APR	'(at4g21990 : 353.0) Encodes a protein disulfide isomerase-like (PDIL) protein, a member of a multigene family within the thioredoxin (TRX) superfamily. This protein also belongs to the adenosine 5'-phosphosulfate reductase-like (APRL) group.; APS reductase 3 (APR3); CONTAINS InterPro DOMAIN/s: Rossmann-like alpha/beta/alpha sandwich fold (InterPro:IPR014729), Phosphoadenosine phosphosulphate red…
Potri.001G257000			2.97488	1.18476e-33	1.98509	3.68594e-27	1.90871	1.92499e-15	Clustr 13	14.3	S-assimilation.sulfite redox	'(at5g04590 : 1036.0) A.thaliana gene encoding sulfite reductase.; sulfite reductase (SIR); FUNCTIONS IN: sulfite reductase activity, sulfite reductase (ferredoxin) activity, copper ion binding; INVOLVED IN: sulfate reduction, response to salt stress, response to cold; LOCATED IN: in 7 components; EXPRESSED IN: 25 plant structures; EXPRESSED DURING: 15 growth stages; CONTAINS InterPro DOMAIN/s: S…
Potri.016G117600			1.1409	0.0002774	1.45638	2.00191e-09	1.06071	3.09879e-05	Clustr 13	15	metal handling	'(at5g58640 : 233.0) Selenoprotein, Rdx type; FUNCTIONS IN: selenium binding; INVOLVED IN: cell redox homeostasis; LOCATED IN: endoplasmic reticulum, plasma membrane; EXPRESSED IN: 25 plant structures; EXPRESSED DURING: 13 growth stages; CONTAINS InterPro DOMAIN/s: Selenoprotein T (InterPro:IPR019389), Selenoprotein, Rdx type (InterPro:IPR011893); BEST Arabidopsis thaliana protein match is: SELT-…
Potri.008G203400			-1.0744	2.25577e-10					Clustr 3	15	metal handling	'(at5g19140 : 387.0) AILP1; FUNCTIONS IN: molecular_function unknown; INVOLVED IN: response to auxin stimulus, response to aluminum ion; LOCATED IN: plasma membrane; EXPRESSED IN: 23 plant structures; EXPRESSED DURING: 13 growth stages; BEST Arabidopsis thaliana protein match is: Aluminium induced protein with YGL and LRDR motifs (TAIR:AT5G43830.1); Has 840 Blast hits to 840 proteins in 265 speci…
Potri.001G321600			-1.21938	0.00105551					Clustr 0	15	metal handling	'(at4g14030 : 841.0) selenium-binding protein 1 (SBP1); FUNCTIONS IN: selenium binding; INVOLVED IN: response to cadmium ion, response to hydrogen peroxide, cellular response to selenium ion, sulfate assimilation; LOCATED IN: cellular_component unknown; EXPRESSED IN: guard cell; CONTAINS InterPro DOMAIN/s: Cytochrome cd1-nitrite reductase-like, C-terminal haem d1 (InterPro:IPR011048), Selenium-bi…
Potri.012G084800							-1.97533	0.00168162	Clustr 12	15.1	metal handling.acquisition	'(at5g50160 : 664.0) Encodes a ferric chelate reductase that is expressed in shoots and flowers.; ferric reduction oxidase 8 (FRO8); FUNCTIONS IN: oxidoreductase activity, ferric-chelate reductase activity; INVOLVED IN: oxidation reduction; LOCATED IN: mitochondrion, plasma membrane, membrane; EXPRESSED IN: 20 plant structures; EXPRESSED DURING: 13 growth stages; CONTAINS InterPro DOMAIN/s: Ferre…
Potri.001G266900	-3.47628	0.00328774	-4.56972	5.97172e-07	-2.22114	0.00949021			Clustr 0	15.1	metal handling.acquisition	'(at3g08040 : 576.0) Encodes a member of the MATE (multidrug and toxin efflux family), expressed in roots but not shoots. Mutants accumulate excess iron, manganese and zinc, and express root Fe(III) chelatase activity even under iron sufficiency conditions. FRD3 is likely to function in root xylem loading of an iron chelator or other factor necessary for efficient iron uptake out of the xylem or …
Potri.015G083200					-1.34523	8.71272e-06	-1.22097	0.00106687	Clustr 2	15.1	metal handling.acquisition	'(at5g50160 : 657.0) Encodes a ferric chelate reductase that is expressed in shoots and flowers.; ferric reduction oxidase 8 (FRO8); FUNCTIONS IN: oxidoreductase activity, ferric-chelate reductase activity; INVOLVED IN: oxidation reduction; LOCATED IN: mitochondrion, plasma membrane, membrane; EXPRESSED IN: 20 plant structures; EXPRESSED DURING: 13 growth stages; CONTAINS InterPro DOMAIN/s: Ferre…
Potri.001G079000			-1.0586	0.000459907			1.40691	1.5039e-07	Clustr 3	15.1	metal handling.acquisition	'(at5g49730 : 896.0) Encodes a plasma membrane-located ferric chelate reductase. Its mRNA is expressed in green aerial tissues (shoot, flower and cotyledon) in a light- and cell differentiation-specific manner.; ferric reduction oxidase 6 (FRO6); CONTAINS InterPro DOMAIN/s: Ferredoxin reductase-type FAD-binding domain (InterPro:IPR017927), Ferric reductase, NAD binding (InterPro:IPR013121), Cytoc…
Potri.009G061100	-3.35252	6.07863e-10	-4.14921	4.37531e-16			4.16004	1.01107e-34	Clustr 3	15.1	metal handling.acquisition	'(at3g08040 : 544.0) Encodes a member of the MATE (multidrug and toxin efflux family), expressed in roots but not shoots. Mutants accumulate excess iron, manganese and zinc, and express root Fe(III) chelatase activity even under iron sufficiency conditions. FRD3 is likely to function in root xylem loading of an iron chelator or other factor necessary for efficient iron uptake out of the xylem or …
Potri.005G014300			1.08763	3.81259e-05					Clustr 3	15.2	metal handling.binding, chelation and storage	'(at1g09240 : 400.0) Encodes a nicotianamine synthase.; nicotianamine synthase 3 (NAS3); CONTAINS InterPro DOMAIN/s: Nicotianamine synthase (InterPro:IPR004298); BEST Arabidopsis thaliana protein match is: nicotianamine synthase 4 (TAIR:AT1G56430.1); Has 198 Blast hits to 195 proteins in 46 species: Archae - 20; Bacteria - 10; Metazoa - 0; Fungi - 20; Plants - 147; Viruses - 0; Other Eukaryotes -…
Potri.008G023800					1.18687	2.07214e-08			Clustr 13	15.2	metal handling.binding, chelation and storage	'(at1g66240 : 123.0) homolog of anti-oxidant 1 (ATX1); LOCATED IN: endomembrane system; EXPRESSED IN: 22 plant structures; EXPRESSED DURING: 13 growth stages. & (loc_os08g10480.1 : 122.0) no description available & (reliability: 246.0) & (original description: no original description)'
Potri.013G000500	11.5286	2.47232e-34	9.72402	5.84617e-26					Clustr 12	15.2	metal handling.binding, chelation and storage	'(at1g09560 : 312.0) germin-like protein (GLP5); germin-like protein 5 (GLP5); FUNCTIONS IN: manganese ion binding, nutrient reservoir activity; INVOLVED IN: response to cold; LOCATED IN: cell wall, nucleus; EXPRESSED IN: 22 plant structures; EXPRESSED DURING: 14 growth stages; CONTAINS InterPro DOMAIN/s: Cupin, RmlC-type (InterPro:IPR011051), Cupin 1 (InterPro:IPR006045), Germin (InterPro:IPR001…
Potri.015G003900							3.10766	0.000117853	Clustr 2	15.2	metal handling.binding, chelation and storage	'(at5g24580 : 284.0) Heavy metal transport/detoxification superfamily protein ; FUNCTIONS IN: copper ion binding, metal ion binding; INVOLVED IN: copper ion transport, metal ion transport; LOCATED IN: cellular_component unknown; EXPRESSED IN: 20 plant structures; EXPRESSED DURING: 13 growth stages; CONTAINS InterPro DOMAIN/s: Heavy metal transport/detoxification protein (InterPro:IPR006121); BEST…
Potri.010G236500							1.07097	5.01112e-05	Clustr 9	15.2	metal handling.binding, chelation and storage	'(at1g66240 : 127.0) homolog of anti-oxidant 1 (ATX1); LOCATED IN: endomembrane system; EXPRESSED IN: 22 plant structures; EXPRESSED DURING: 13 growth stages. & (loc_os08g10480.1 : 125.0) no description available & (reliability: 254.0) & (original description: no original description)'
Potri.006G103900					4.65328	0.00232002			Clustr 7	15.2	metal handling.binding, chelation and storage	'(p25699|fri_phavu : 275.0) Ferritin, chloroplast precursor (EC 1.16.3.1) - Phaseolus vulgaris (Kidney bean) (French bean) & (at5g01600 : 250.0) Encodes a ferretin protein that is targeted to the chloroplast. Member of a Ferritin gene family. Gene expression is induced in response to iron overload and by nitric oxide. Expression of the gene is downregulated in the presence of paraquat, an inducer…
Potri.005G017300			-1.94164	0.0127129					Clustr 3	15.2	metal handling.binding, chelation and storage	'(at1g09240 : 401.0) Encodes a nicotianamine synthase.; nicotianamine synthase 3 (NAS3); CONTAINS InterPro DOMAIN/s: Nicotianamine synthase (InterPro:IPR004298); BEST Arabidopsis thaliana protein match is: nicotianamine synthase 4 (TAIR:AT1G56430.1); Has 198 Blast hits to 195 proteins in 46 species: Archae - 20; Bacteria - 10; Metazoa - 0; Fungi - 20; Plants - 147; Viruses - 0; Other Eukaryotes -…
Potri.015G099500			-1.08375	1.23237e-05					Clustr 3	15.2	metal handling.binding, chelation and storage	'(at5g63530 : 228.0) Farnesylated protein that binds metals.; farnesylated protein 3 (FP3); FUNCTIONS IN: transition metal ion binding, metal ion binding; INVOLVED IN: cellular transition metal ion homeostasis; LOCATED IN: plasma membrane; EXPRESSED IN: 22 plant structures; EXPRESSED DURING: 13 growth stages; CONTAINS InterPro DOMAIN/s: Heavy metal transport/detoxification protein (InterPro:IPR00…
Potri.016G006600							-1.75979	1.06216e-11	Clustr 2	15.2	metal handling.binding, chelation and storage	'(at5g50740 : 171.0) Heavy metal transport/detoxification superfamily protein ; FUNCTIONS IN: metal ion binding; INVOLVED IN: metal ion transport; LOCATED IN: cellular_component unknown; EXPRESSED IN: 20 plant structures; EXPRESSED DURING: 13 growth stages; CONTAINS InterPro DOMAIN/s: Heavy metal transport/detoxification protein (InterPro:IPR006121); BEST Arabidopsis thaliana protein match is: fa…
Potri.006G006100	-1.69821	0.0147332	-1.73664	0.00595962	-1.75332	0.0302379	-1.85883	0.00102016	Clustr 0	15.2	metal handling.binding, chelation and storage	'(loc_os10g14870.1 : 169.0) no description available & (at5g50740 : 148.0) Heavy metal transport/detoxification superfamily protein ; FUNCTIONS IN: metal ion binding; INVOLVED IN: metal ion transport; LOCATED IN: cellular_component unknown; EXPRESSED IN: 20 plant structures; EXPRESSED DURING: 13 growth stages; CONTAINS InterPro DOMAIN/s: Heavy metal transport/detoxification protein (InterPro:IPR0…
Potri.016G082100	1.61898	3.5776e-06	2.24641	6.13481e-14	2.58201	7.51761e-22	2.64429	7.97236e-42	Clustr 0	15.3	metal handling.regulation	'(at2g37330 : 424.0) Encodes an ABC transporter-like protein, without an ATPase domain, required for aluminum (Al) resistance/tolerance and may function to redistribute accumulated Al away from sensitive tissues in order to protect the growing root from the toxic effects of Al.; ALUMINUM SENSITIVE 3 (ALS3); CONTAINS InterPro DOMAIN/s: Conserved hypothetical protein CHP00245 (InterPro:IPR005226); …
Potri.007G002100	5.99188	3.1364e-21	5.22658	8.05688e-20	3.2878	2.4703e-06			Clustr 12	16.1	secondary metabolism.isoprenoids	'(at1g78955 : 1045.0) camelliol C synthase 1 (CAMS1); CONTAINS InterPro DOMAIN/s: Terpenoid cylases/protein prenyltransferase alpha-alpha toroid (InterPro:IPR008930), Squalene cyclase (InterPro:IPR018333), Prenyltransferase/squalene oxidase (InterPro:IPR001330); BEST Arabidopsis thaliana protein match is: Terpenoid cyclases family protein (TAIR:AT1G78950.1); Has 2110 Blast hits to 1948 proteins i…
Potri.007G002500			1.41467	0.000153272	1.5386	4.94864e-13			Clustr 7	16.1	secondary metabolism.isoprenoids	'(at1g78950 : 1272.0) Terpenoid cyclases family protein; CONTAINS InterPro DOMAIN/s: Terpene synthase, conserved site (InterPro:IPR002365), Squalene cyclase (InterPro:IPR018333), Terpenoid cylases/protein prenyltransferase alpha-alpha toroid (InterPro:IPR008930), Prenyltransferase/squalene oxidase (InterPro:IPR001330); BEST Arabidopsis thaliana protein match is: camelliol C synthase 1 (TAIR:AT1G7…
Potri.001G049100					-1.43187	0.00246125	2.29248	4.30287e-08	Clustr 2	16.1	secondary metabolism.isoprenoids	'(at1g78950 : 1167.0) Terpenoid cyclases family protein; CONTAINS InterPro DOMAIN/s: Terpene synthase, conserved site (InterPro:IPR002365), Squalene cyclase (InterPro:IPR018333), Terpenoid cylases/protein prenyltransferase alpha-alpha toroid (InterPro:IPR008930), Prenyltransferase/squalene oxidase (InterPro:IPR001330); BEST Arabidopsis thaliana protein match is: camelliol C synthase 1 (TAIR:AT1G7…
Potri.014G100600			-1.04858	0.0131935	2.48197	1.6711e-08	2.48612	1.63549e-07	Clustr 13	16.1	secondary metabolism.simple phenols	'(at2g46570 : 832.0) putative laccase, a member of laccase family of genes (with 17 members in Arabidopsis).; laccase 6 (LAC6); FUNCTIONS IN: laccase activity; INVOLVED IN: oxidation reduction, lignin catabolic process; LOCATED IN: endomembrane system, apoplast; EXPRESSED IN: shoot, hypocotyl, root, flower, leaf; CONTAINS InterPro DOMAIN/s: Cupredoxin (InterPro:IPR008972), Multicopper oxidase, ty…
Potri.004G124600			1.12901	1.79874e-05					Clustr 12	16.1.1	secondary metabolism.isoprenoids.non-mevalonate pathway	'(at5g15460 : 159.0) membrane-anchored ubiquitin-fold protein 2 (MUB2); CONTAINS InterPro DOMAIN/s: Membrane-anchored ubiquitin-fold protein, HCG-1 (InterPro:IPR017000); BEST Arabidopsis thaliana protein match is: membrane-anchored ubiquitin-fold protein 1 precursor (TAIR:AT3G01050.1); Has 168 Blast hits to 168 proteins in 26 species: Archae - 0; Bacteria - 0; Metazoa - 0; Fungi - 11; Plants - 15…
Potri.T161200			-1.66348	6.08221e-06					Clustr 3	16.1.1	secondary metabolism.isoprenoids.non-mevalonate pathway	'(at1g74470 : 748.0) Encodes for a multifunctional protein with geranylgeranyl reductase activity shown to catalyze the reduction of prenylated geranylgeranyl-chlorophyll a to phytyl-chlorophyll a (chlorophyll a) and free geranylgeranyl pyrophosphate to phytyl pyrophosphate.; Pyridine nucleotide-disulphide oxidoreductase family protein; FUNCTIONS IN: geranylgeranyl reductase activity; INVOLVED IN…
Potri.008G196500	-1.18412	6.23404e-05	-1.11621	0.000392059					Clustr 3	16.1.1.1	secondary metabolism.isoprenoids.non-mevalonate pathway.DXS	'(o78328|dxs_capan : 1174.0) Probable 1-deoxy-D-xylulose-5-phosphate synthase, chloroplast precursor (EC 2.2.1.7) (1-deoxyxylulose-5-phosphate synthase) (DXP synthase) (DXPS) (CapTKT2) - Capsicum annuum (Bell pepper) & (loc_os05g33840.1 : 1129.0) no description available & (at4g15560 : 1122.0) Encodes a protein with 1-deoxyxylulose 5-phosphate synthase activity involved in the MEP pathway. It is …
Potri.015G076200	-1.14914	8.76127e-05	-1.14073	1.28838e-08					Clustr 3	16.1.1.2	secondary metabolism.isoprenoids.non-mevalonate pathway.DXR	'(at5g62790 : 810.0) 1-Deoxy-d-xylulose 5-phosphate reductoisomerase (DXR) catalyzes the first committed step of the 2-C-methyl-d-erythritol 4-phosphate pathway for isoprenoid biosynthesis. In Arabidopsis, DXR is encoded by a single-copy gene. Arabidopsis DXR is targeted to plastids and localizes into chloroplasts of leaf cells. DXR knockout or strongly silenced lines have a seedling lethal, albi…
Potri.003G120300	1.8301	5.74372e-13	1.64067	9.35129e-22					Clustr 14	16.1.2.2	secondary metabolism.isoprenoids.mevalonate pathway.HMG-CoA synthase	'(at4g11820 : 770.0) Encodes a protein with hydroxymethylglutaryl-CoA synthase activity which was characterized by phenotypical complementation of the S. cerevisiae mutant.; MVA1; CONTAINS InterPro DOMAIN/s: Thiolase-like (InterPro:IPR016039), Hydroxymethylglutaryl-coenzyme A synthase C-terminal (InterPro:IPR013746), Hydroxymethylglutaryl-coenzyme A synthase, N-terminal (InterPro:IPR013528), Hydr…
Potri.009G169900	3.67409	4.07319e-24	2.15266	7.85376e-05					Clustr 14	16.1.2.3	secondary metabolism.isoprenoids.mevalonate pathway.HMG-CoA reductase	'(o64966|hmdh1_goshi : 863.0) 3-hydroxy-3-methylglutaryl-coenzyme A reductase 1 (EC 1.1.1.34) (HMG-CoA reductase 1) - Gossypium hirsutum (Upland cotton) & (at1g76490 : 781.0) Encodes a 3-hydroxy-3-methylglutaryl coenzyme A reductase, which is involved in melavonate biosynthesis and performs the first committed step in isoprenoid biosynthesis. Expression is activated in dark in leaf tissue but not…
Potri.011G145000							10.6047	6.23864e-42	Clustr 13	16.1.2.3	secondary metabolism.isoprenoids.mevalonate pathway.HMG-CoA reductase	'(q00583|hmdh3_hevbr : 863.0) 3-hydroxy-3-methylglutaryl-coenzyme A reductase 3 (EC 1.1.1.34) (HMG-CoA reductase 3) - Hevea brasiliensis (Para rubber tree) & (at1g76490 : 820.0) Encodes a 3-hydroxy-3-methylglutaryl coenzyme A reductase, which is involved in melavonate biosynthesis and performs the first committed step in isoprenoid biosynthesis. Expression is activated in dark in leaf tissue but …
Potri.004G208500	4.53544	1.97515e-41	4.78265	8.05622e-53	3.50239	1.15409e-26	2.64223	1.55717e-17	Clustr 12	16.1.2.3	secondary metabolism.isoprenoids.mevalonate pathway.HMG-CoA reductase	'(o64966|hmdh1_goshi : 872.0) 3-hydroxy-3-methylglutaryl-coenzyme A reductase 1 (EC 1.1.1.34) (HMG-CoA reductase 1) - Gossypium hirsutum (Upland cotton) & (at1g76490 : 777.0) Encodes a 3-hydroxy-3-methylglutaryl coenzyme A reductase, which is involved in melavonate biosynthesis and performs the first committed step in isoprenoid biosynthesis. Expression is activated in dark in leaf tissue but not…
Potri.010G237900	1.31444	1.24397e-09	1.98993	1.36602e-22	1.2901	4.14498e-13			Clustr 12	16.1.2.6	secondary metabolism.isoprenoids.mevalonate pathway.mevalonate diphosphate decarboxylase	'(at3g54250 : 664.0) GHMP kinase family protein; FUNCTIONS IN: diphosphomevalonate decarboxylase activity, kinase activity, ATP binding; INVOLVED IN: isoprenoid biosynthetic process, phosphorylation; LOCATED IN: cellular_component unknown; EXPRESSED IN: 19 plant structures; EXPRESSED DURING: 9 growth stages; CONTAINS InterPro DOMAIN/s: Diphosphomevalonate decarboxylase (InterPro:IPR005935), Ribos…
Potri.019G053700			1.16545	4.98941e-08	1.13451	9.94067e-09	1.3111	6.90847e-10	Clustr 13	16.1.2.7	secondary metabolism.isoprenoids.mevalonate pathway.isopentenyl pyrophosphate:dimethyllallyl pyrophosphate isomerase	'(at3g02780 : 421.0) Encodes a protein with isopentenyl diphosphate:dimethylallyl diphosphate isomerase activity. There is genetic evidence that it functions in the mevalonate, but not the MEP biosynthetic pathway.; isopentenyl pyrophosphate:dimethylallyl pyrophosphate isomerase 2 (IPP2); FUNCTIONS IN: isopentenyl-diphosphate delta-isomerase activity; INVOLVED IN: chlorophyll biosynthetic process…
Potri.006G003400			1.79756	9.78919e-14					Clustr 12	16.1.2.9	secondary metabolism.isoprenoids.mevalonate pathway.farnesyl pyrophosphate synthetase	'(o64905|fpps_helan : 588.0) Farnesyl pyrophosphate synthetase (FPP synthetase) (FPS) (Farnesyl diphosphate synthetase) [Includes: Dimethylallyltranstransferase (EC 2.5.1.1); Geranyltranstransferase (EC 2.5.1.10)] - Helianthus annuus (Common sunflower) & (at5g47770 : 579.0) Encodes a protein with farnesyl diphosphate synthase activity.; farnesyl diphosphate synthase 1 (FPS1); FUNCTIONS IN: dimeth…
Potri.013G077100			-2.26261	6.52368e-06					Clustr 3	16.1.3.5	secondary metabolism.isoprenoids.tocopherol biosynthesis.tocopherol methyltransferase	'(at1g64970 : 95.9) gamma-tocopherol methyltransferase (g-TMT) mRNA, nuclear; mutant has Deficient in alpha and beta tocopherol; Accumulates gamma tocopherol in leaves; gamma-tocopherol methyltransferase (G-TMT); CONTAINS InterPro DOMAIN/s: Methyltransferase type 11 (InterPro:IPR013216); BEST Arabidopsis thaliana protein match is: S-adenosyl-L-methionine-dependent methyltransferases superfamily p…
Potri.013G077000			-1.12755	6.62406e-05					Clustr 3	16.1.3.5	secondary metabolism.isoprenoids.tocopherol biosynthesis.tocopherol methyltransferase	'(loc_os02g47310.1 : 238.0) no description available & (at1g64970 : 230.0) gamma-tocopherol methyltransferase (g-TMT) mRNA, nuclear; mutant has Deficient in alpha and beta tocopherol; Accumulates gamma tocopherol in leaves; gamma-tocopherol methyltransferase (G-TMT); CONTAINS InterPro DOMAIN/s: Methyltransferase type 11 (InterPro:IPR013216); BEST Arabidopsis thaliana protein match is: S-adenosyl-…
Potri.002G056800					2.34522	0.000213017	3.92237	1.13917e-21	Clustr 13	16.1.4.1	secondary metabolism.isoprenoids.carotenoids.phytoene synthase	'(q9ssu8|psy_dauca : 555.0) Phytoene synthase, chloroplast precursor (EC 2.5.1.-) - Daucus carota (Carrot) & (at5g17230 : 536.0) Encodes phytoene synthase.; PHYTOENE SYNTHASE (PSY); CONTAINS InterPro DOMAIN/s: Squalene/phytoene synthase, conserved site (InterPro:IPR019845), Terpenoid synthase (InterPro:IPR008949), Squalene/phytoene synthase (InterPro:IPR002060); Has 5365 Blast hits to 5364 protei…
Potri.005G205800							1.19663	2.81964e-05	Clustr 13	16.1.4.1	secondary metabolism.isoprenoids.carotenoids.phytoene synthase	'(q9ssu8|psy_dauca : 565.0) Phytoene synthase, chloroplast precursor (EC 2.5.1.-) - Daucus carota (Carrot) & (at5g17230 : 534.0) Encodes phytoene synthase.; PHYTOENE SYNTHASE (PSY); CONTAINS InterPro DOMAIN/s: Squalene/phytoene synthase, conserved site (InterPro:IPR019845), Terpenoid synthase (InterPro:IPR008949), Squalene/phytoene synthase (InterPro:IPR002060); Has 5365 Blast hits to 5364 protei…
Potri.017G145700	1.94178	4.59072e-17	2.26543	2.00861e-21	1.90117	1.27367e-17	2.02152	5.72907e-22	Clustr 13	16.1.4.6	secondary metabolism.isoprenoids.carotenoids.carotenoid beta ring hydroxylase	'(at4g25700 : 343.0) Converts beta-carotene to zeaxanthin via cryptoxanthin.; beta-hydroxylase 1 (BETA-OHASE 1); FUNCTIONS IN: carotene beta-ring hydroxylase activity; INVOLVED IN: xanthophyll biosynthetic process, carotene metabolic process; LOCATED IN: endoplasmic reticulum, chloroplast; EXPRESSED IN: 21 plant structures; EXPRESSED DURING: 13 growth stages; CONTAINS InterPro DOMAIN/s: Fatty aci…
Potri.001G100200					1.65422	9.05444e-07	1.40651	1.30099e-06	Clustr 13	16.1.4.6	secondary metabolism.isoprenoids.carotenoids.carotenoid beta ring hydroxylase	'(at4g25700 : 317.0) Converts beta-carotene to zeaxanthin via cryptoxanthin.; beta-hydroxylase 1 (BETA-OHASE 1); FUNCTIONS IN: carotene beta-ring hydroxylase activity; INVOLVED IN: xanthophyll biosynthetic process, carotene metabolic process; LOCATED IN: endoplasmic reticulum, chloroplast; EXPRESSED IN: 21 plant structures; EXPRESSED DURING: 13 growth stages; CONTAINS InterPro DOMAIN/s: Fatty aci…
Potri.004G074000							1.01731	1.15605e-06	Clustr 3	16.1.4.6	secondary metabolism.isoprenoids.carotenoids.carotenoid beta ring hydroxylase	'(at4g25700 : 357.0) Converts beta-carotene to zeaxanthin via cryptoxanthin.; beta-hydroxylase 1 (BETA-OHASE 1); FUNCTIONS IN: carotene beta-ring hydroxylase activity; INVOLVED IN: xanthophyll biosynthetic process, carotene metabolic process; LOCATED IN: endoplasmic reticulum, chloroplast; EXPRESSED IN: 21 plant structures; EXPRESSED DURING: 13 growth stages; CONTAINS InterPro DOMAIN/s: Fatty aci…
Potri.001G265900							2.36126	1.15143e-20	Clustr 13	16.1.4.10	secondary metabolism.isoprenoids.carotenoids.carotenoid cleavage dioxygenase	'(at3g63520 : 734.0) Encodes a protein with 9-<i>cis</i>-epoxycarotenoid dioxygenase activity. The enzyme was shown to act on a variety of carotenoid including &#946;-carotene, lutein, zeaxanthin, and all-<i>trans</i>-violaxanthin. When those compounds are used as substrates, the major reaction product detected is a C14 dialdehyde: 4,9-dimethyldodeca-2,4,6,8,10-pentaene-1,12-dial. The enzyme did …
Potri.018G043500	6.68691	3.34596e-38	8.20065	1.82174e-89	7.46927	1.50481e-25			Other	16.1.4.10	secondary metabolism.isoprenoids.carotenoids.carotenoid cleavage dioxygenase	'(loc_os08g28240.1 : 571.0) no description available & (at3g63520 : 235.0) Encodes a protein with 9-<i>cis</i>-epoxycarotenoid dioxygenase activity. The enzyme was shown to act on a variety of carotenoid including &#946;-carotene, lutein, zeaxanthin, and all-<i>trans</i>-violaxanthin. When those compounds are used as substrates, the major reaction product detected is a C14 dialdehyde: 4,9-dimethy…
Potri.018G043000	6.68691	3.34596e-38	8.20065	1.82174e-89	7.46927	1.50481e-25			Other	16.1.4.10	secondary metabolism.isoprenoids.carotenoids.carotenoid cleavage dioxygenase	'(loc_os08g28240.1 : 563.0) no description available & (at3g63520 : 232.0) Encodes a protein with 9-<i>cis</i>-epoxycarotenoid dioxygenase activity. The enzyme was shown to act on a variety of carotenoid including &#946;-carotene, lutein, zeaxanthin, and all-<i>trans</i>-violaxanthin. When those compounds are used as substrates, the major reaction product detected is a C14 dialdehyde: 4,9-dimethy…
Potri.001G265600							5.33257	1.39671e-14	Clustr 9	16.1.4.10	secondary metabolism.isoprenoids.carotenoids.carotenoid cleavage dioxygenase	'(at3g63520 : 869.0) Encodes a protein with 9-<i>cis</i>-epoxycarotenoid dioxygenase activity. The enzyme was shown to act on a variety of carotenoid including &#946;-carotene, lutein, zeaxanthin, and all-<i>trans</i>-violaxanthin. When those compounds are used as substrates, the major reaction product detected is a C14 dialdehyde: 4,9-dimethyldodeca-2,4,6,8,10-pentaene-1,12-dial. The enzyme did …
Potri.018G043100	6.68691	3.34596e-38	8.20065	1.82174e-89	7.46927	1.50481e-25			Clustr 12	16.1.4.10	secondary metabolism.isoprenoids.carotenoids.carotenoid cleavage dioxygenase	'(loc_os08g28240.1 : 553.0) no description available & (at3g63520 : 232.0) Encodes a protein with 9-<i>cis</i>-epoxycarotenoid dioxygenase activity. The enzyme was shown to act on a variety of carotenoid including &#946;-carotene, lutein, zeaxanthin, and all-<i>trans</i>-violaxanthin. When those compounds are used as substrates, the major reaction product detected is a C14 dialdehyde: 4,9-dimethy…
Potri.001G265400			-1.54015	0.000104949			1.6313	9.20711e-09	Clustr 3	16.1.4.10	secondary metabolism.isoprenoids.carotenoids.carotenoid cleavage dioxygenase	'(at3g63520 : 897.0) Encodes a protein with 9-<i>cis</i>-epoxycarotenoid dioxygenase activity. The enzyme was shown to act on a variety of carotenoid including &#946;-carotene, lutein, zeaxanthin, and all-<i>trans</i>-violaxanthin. When those compounds are used as substrates, the major reaction product detected is a C14 dialdehyde: 4,9-dimethyldodeca-2,4,6,8,10-pentaene-1,12-dial. The enzyme did …
Potri.013G053100							1.26778	0.000437242	Clustr 13	16.1.4.21	secondary metabolism.isoprenoids.carotenoids.violaxanthin de-epoxidase	'(at1g08550 : 582.0) Violaxanthin deepoxidase involved in xanthophyll cycle.Two major consequences of the npq1 mutation are the absence of zeaxanthin formation in strong light and the partial inhibition of the quenching of singlet excited chlorophylls in the photosystem II light-harvesting complex; non-photochemical quenching 1 (NPQ1); FUNCTIONS IN: violaxanthin de-epoxidase activity; INVOLVED IN…
Potri.001G140700							10.6047	6.23864e-42	Other	16.2	secondary metabolism.phenylpropanoids	'(loc_os10g42620.1 : 311.0) no description available & (at2g23910 : 259.0) NAD(P)-binding Rossmann-fold superfamily protein; FUNCTIONS IN: coenzyme binding, binding, cinnamoyl-CoA reductase activity, catalytic activity; INVOLVED IN: lignin biosynthetic process, response to karrikin; LOCATED IN: cellular_component unknown; EXPRESSED IN: 19 plant structures; EXPRESSED DURING: 13 growth stages; CONT…
Potri.010G192400					2.10978	0.0434925	3.42607	0.0170314	Clustr 13	16.2	secondary metabolism.phenylpropanoids	'(at2g39980 : 685.0) HXXXD-type acyl-transferase family protein; FUNCTIONS IN: transferase activity, transferring acyl groups other than amino-acyl groups, transferase activity; INVOLVED IN: response to karrikin; LOCATED IN: cellular_component unknown; EXPRESSED IN: 17 plant structures; EXPRESSED DURING: 10 growth stages; CONTAINS InterPro DOMAIN/s: Transferase (InterPro:IPR003480); BEST Arabidop…
Potri.005G175400					1.08065	0.000405652	1.0243	0.000227038	Clustr 13	16.2	secondary metabolism.phenylpropanoids	'(at1g77670 : 700.0) Pyridoxal phosphate (PLP)-dependent transferases superfamily protein; FUNCTIONS IN: 1-aminocyclopropane-1-carboxylate synthase activity, transferase activity, transferring nitrogenous groups, pyridoxal phosphate binding, transaminase activity, catalytic activity; INVOLVED IN: asparagine catabolic process, biosynthetic process, glutamate catabolic process to oxaloacetate, aspa…
Potri.006G178700							2.14433	9.15697e-12	Clustr 13	16.2	secondary metabolism.phenylpropanoids	'(at4g30470 : 357.0) NAD(P)-binding Rossmann-fold superfamily protein; FUNCTIONS IN: coenzyme binding, binding, cinnamoyl-CoA reductase activity, catalytic activity; INVOLVED IN: lignin biosynthetic process, cellular metabolic process, metabolic process; LOCATED IN: cellular_component unknown; EXPRESSED IN: 23 plant structures; EXPRESSED DURING: 13 growth stages; CONTAINS InterPro DOMAIN/s: NAD-d…
Potri.009G139700			8.20065	1.82174e-89					Other	16.2	secondary metabolism.phenylpropanoids	'(at4g35160 : 370.0) O-methyltransferase family protein; FUNCTIONS IN: methyltransferase activity, O-methyltransferase activity, protein dimerization activity; LOCATED IN: cytosol; CONTAINS InterPro DOMAIN/s: Winged helix-turn-helix transcription repressor DNA-binding (InterPro:IPR011991), Plant methyltransferase dimerisation (InterPro:IPR012967), O-methyltransferase, family 2 (InterPro:IPR001077…
Potri.014G025500	2.40213	0.020705	2.72404	0.00636546	2.6348	0.000314668			Clustr 12	16.2	secondary metabolism.phenylpropanoids	'(at5g42830 : 564.0) HXXXD-type acyl-transferase family protein; FUNCTIONS IN: transferase activity, transferring acyl groups other than amino-acyl groups, transferase activity; INVOLVED IN: biological_process unknown; LOCATED IN: cellular_component unknown; EXPRESSED IN: 17 plant structures; EXPRESSED DURING: 12 growth stages; CONTAINS InterPro DOMAIN/s: Transferase (InterPro:IPR003480); BEST Ar…
Potri.018G100500					1.42513	2.47367e-13	1.8198	3.37257e-38	Clustr 4	16.2	secondary metabolism.phenylpropanoids	'(at2g23910 : 421.0) NAD(P)-binding Rossmann-fold superfamily protein; FUNCTIONS IN: coenzyme binding, binding, cinnamoyl-CoA reductase activity, catalytic activity; INVOLVED IN: lignin biosynthetic process, response to karrikin; LOCATED IN: cellular_component unknown; EXPRESSED IN: 19 plant structures; EXPRESSED DURING: 13 growth stages; CONTAINS InterPro DOMAIN/s: NAD-dependent epimerase/dehydr…
Potri.016G112400			8.20065	1.82174e-89	7.46927	1.50481e-25			Clustr 12	16.2	secondary metabolism.phenylpropanoids	'(at5g01210 : 616.0) HXXXD-type acyl-transferase family protein; FUNCTIONS IN: transferase activity, transferring acyl groups other than amino-acyl groups, transferase activity; INVOLVED IN: biological_process unknown; LOCATED IN: cellular_component unknown; EXPRESSED IN: 22 plant structures; EXPRESSED DURING: 13 growth stages; CONTAINS InterPro DOMAIN/s: Transferase (InterPro:IPR003480); BEST Ar…
Potri.006G097500					2.52394	0.0442226			Clustr 12	16.2	secondary metabolism.phenylpropanoids	'(at5g01210 : 638.0) HXXXD-type acyl-transferase family protein; FUNCTIONS IN: transferase activity, transferring acyl groups other than amino-acyl groups, transferase activity; INVOLVED IN: biological_process unknown; LOCATED IN: cellular_component unknown; EXPRESSED IN: 22 plant structures; EXPRESSED DURING: 13 growth stages; CONTAINS InterPro DOMAIN/s: Transferase (InterPro:IPR003480); BEST Ar…
Potri.002G086000					1.01687	1.41521e-07			Clustr 13	16.2	secondary metabolism.phenylpropanoids	'(at1g77670 : 699.0) Pyridoxal phosphate (PLP)-dependent transferases superfamily protein; FUNCTIONS IN: 1-aminocyclopropane-1-carboxylate synthase activity, transferase activity, transferring nitrogenous groups, pyridoxal phosphate binding, transaminase activity, catalytic activity; INVOLVED IN: asparagine catabolic process, biosynthetic process, glutamate catabolic process to oxaloacetate, aspa…
Potri.003G100200	-1.0114	0.00563513							Clustr 3	16.2	secondary metabolism.phenylpropanoids	'(at1g32100 : 446.0) Encodes a pinoresinol reductase involved in lignan biosynthesis. Expressed strongly in roots and less strongly in stems. Shows specificity for pinoresinol and not lariciresinol.; pinoresinol reductase 1 (PRR1); CONTAINS InterPro DOMAIN/s: NAD(P)-binding domain (InterPro:IPR016040), NmrA-like (InterPro:IPR008030); BEST Arabidopsis thaliana protein match is: pinoresinol reducta…
Potri.019G126400			-1.03927	9.47019e-07	-1.82174	1.02531e-21	-2.43099	1.20518e-41	Clustr 2	16.2	secondary metabolism.phenylpropanoids	'(at2g25150 : 365.0) HXXXD-type acyl-transferase family protein; FUNCTIONS IN: transferase activity, transferring acyl groups other than amino-acyl groups, transferase activity; INVOLVED IN: biological_process unknown; LOCATED IN: cellular_component unknown; EXPRESSED IN: 9 plant structures; EXPRESSED DURING: petal differentiation and expansion stage, E expanded cotyledon stage, D bilateral stage…
Potri.003G057000	-2.08228	0.00284147	-4.56972	5.97172e-07	-6.20461	1.21987e-08	-3.44162	2.11559e-07	Clustr 2	16.2	secondary metabolism.phenylpropanoids	'(loc_os08g01980.1 : 270.0) no description available & (at5g67150 : 263.0) HXXXD-type acyl-transferase family protein; FUNCTIONS IN: transferase activity, transferring acyl groups other than amino-acyl groups, transferase activity; INVOLVED IN: biological_process unknown; LOCATED IN: cellular_component unknown; EXPRESSED IN: 22 plant structures; EXPRESSED DURING: 13 growth stages; CONTAINS InterP…
Potri.002G004500					-2.5038	5.35761e-08	-3.33657	1.81783e-13	Clustr 2	16.2	secondary metabolism.phenylpropanoids	'(at2g33590 : 358.0) NAD(P)-binding Rossmann-fold superfamily protein; FUNCTIONS IN: coenzyme binding, binding, cinnamoyl-CoA reductase activity, catalytic activity; INVOLVED IN: response to cadmium ion, lignin biosynthetic process; LOCATED IN: cellular_component unknown; EXPRESSED IN: 23 plant structures; EXPRESSED DURING: 13 growth stages; CONTAINS InterPro DOMAIN/s: NAD-dependent epimerase/deh…
Potri.001G133200			-1.29738	0.00595962					Clustr 3	16.2	secondary metabolism.phenylpropanoids	'(loc_os12g16220.2 : 416.0) no description available & (at1g32100 : 401.0) Encodes a pinoresinol reductase involved in lignan biosynthesis. Expressed strongly in roots and less strongly in stems. Shows specificity for pinoresinol and not lariciresinol.; pinoresinol reductase 1 (PRR1); CONTAINS InterPro DOMAIN/s: NAD(P)-binding domain (InterPro:IPR016040), NmrA-like (InterPro:IPR008030); BEST Arab…
Potri.010G125400			-1.06764	6.496e-05					Clustr 3	16.2	secondary metabolism.phenylpropanoids	'(at1g68540 : 419.0) NAD(P)-binding Rossmann-fold superfamily protein; FUNCTIONS IN: coenzyme binding, oxidoreductase activity, binding, catalytic activity; INVOLVED IN: cellular metabolic process, metabolic process; LOCATED IN: cellular_component unknown; EXPRESSED IN: 21 plant structures; EXPRESSED DURING: 13 growth stages; CONTAINS InterPro DOMAIN/s: NAD-dependent epimerase/dehydratase (InterP…
Potri.001G128100			-1.08727	0.00122315					Clustr 3	16.2	secondary metabolism.phenylpropanoids	'(at1g31490 : 587.0) HXXXD-type acyl-transferase family protein; FUNCTIONS IN: transferase activity, transferring acyl groups other than amino-acyl groups, quinone binding, primary amine oxidase activity, copper ion binding, transferase activity; INVOLVED IN: oxidation reduction, amine metabolic process; LOCATED IN: chloroplast; EXPRESSED IN: 8 plant structures; EXPRESSED DURING: 4 anthesis, C gl…
Potri.003G057100			3.61233	9.942e-12	2.96564	4.97006e-11	-3.14406	0.000385496	Clustr 2	16.2	secondary metabolism.phenylpropanoids	'(at3g50280 : 298.0) HXXXD-type acyl-transferase family protein; FUNCTIONS IN: transferase activity, transferring acyl groups other than amino-acyl groups, transferase activity; INVOLVED IN: biological_process unknown; LOCATED IN: cellular_component unknown; EXPRESSED IN: 20 plant structures; EXPRESSED DURING: 12 growth stages; CONTAINS InterPro DOMAIN/s: Transferase (InterPro:IPR003480); BEST Ar…
Potri.008G065000			3.20843	0.0046745	-1.78854	1.48336e-09	3.3155	5.98109e-06	Clustr 13	16.2	secondary metabolism.phenylpropanoids	'(at2g39980 : 646.0) HXXXD-type acyl-transferase family protein; FUNCTIONS IN: transferase activity, transferring acyl groups other than amino-acyl groups, transferase activity; INVOLVED IN: response to karrikin; LOCATED IN: cellular_component unknown; EXPRESSED IN: 17 plant structures; EXPRESSED DURING: 10 growth stages; CONTAINS InterPro DOMAIN/s: Transferase (InterPro:IPR003480); BEST Arabidop…
Potri.006G126800					-2.1825	5.17762e-06	-2.27416	0.000409827	Clustr 2	16.2.1.1	secondary metabolism.phenylpropanoids.lignin biosynthesis.PAL	'(p27991|pal1_soybn : 1231.0) Phenylalanine ammonia-lyase 1 (EC 4.3.1.5) - Glycine max (Soybean) & (at2g37040 : 1209.0) Encodes PAL1, a phenylalanine ammonia-lyase. Arabidopsis has four PALs: AT2G37040 (PAL1), AT3G53260 (PAL2), AT5G04230 (PAL3) and AT3G10340 (PAL4).; PHE ammonia lyase 1 (PAL1); FUNCTIONS IN: phenylalanine ammonia-lyase activity; INVOLVED IN: in 10 processes; LOCATED IN: cytoplasm…
Potri.016G091100					-1.38455	0.00118667	-1.52208	0.013311	Clustr 2	16.2.1.1	secondary metabolism.phenylpropanoids.lignin biosynthesis.PAL	'(p27991|pal1_soybn : 1241.0) Phenylalanine ammonia-lyase 1 (EC 4.3.1.5) - Glycine max (Soybean) & (at2g37040 : 1206.0) Encodes PAL1, a phenylalanine ammonia-lyase. Arabidopsis has four PALs: AT2G37040 (PAL1), AT3G53260 (PAL2), AT5G04230 (PAL3) and AT3G10340 (PAL4).; PHE ammonia lyase 1 (PAL1); FUNCTIONS IN: phenylalanine ammonia-lyase activity; INVOLVED IN: in 10 processes; LOCATED IN: cytoplasm…
Potri.008G038200			-1.00803	8.04235e-07	-1.15103	1.05029e-06			Clustr 2	16.2.1.1	secondary metabolism.phenylpropanoids.lignin biosynthesis.PAL	'(p25872|pal1_tobac : 1207.0) Phenylalanine ammonia-lyase (EC 4.3.1.5) - Nicotiana tabacum (Common tobacco) & (at2g37040 : 1160.0) Encodes PAL1, a phenylalanine ammonia-lyase. Arabidopsis has four PALs: AT2G37040 (PAL1), AT3G53260 (PAL2), AT5G04230 (PAL3) and AT3G10340 (PAL4).; PHE ammonia lyase 1 (PAL1); FUNCTIONS IN: phenylalanine ammonia-lyase activity; INVOLVED IN: in 10 processes; LOCATED IN…
Potri.010G224100					-1.00371	0.00264801			Clustr 8	16.2.1.1	secondary metabolism.phenylpropanoids.lignin biosynthesis.PAL	'(p45729|pal3_petcr : 1229.0) Phenylalanine ammonia-lyase 3 (EC 4.3.1.5) - Petroselinum crispum (Parsley) (Petroselinum hortense) & (at2g37040 : 1183.0) Encodes PAL1, a phenylalanine ammonia-lyase. Arabidopsis has four PALs: AT2G37040 (PAL1), AT3G53260 (PAL2), AT5G04230 (PAL3) and AT3G10340 (PAL4).; PHE ammonia lyase 1 (PAL1); FUNCTIONS IN: phenylalanine ammonia-lyase activity; INVOLVED IN: in 10…
Potri.018G146100	1.96506	0.0460084			1.89764	2.75624e-05			Clustr 12	16.2.1.2	secondary metabolism.phenylpropanoids.lignin biosynthesis.C4H	'(loc_os02g26810.1 : 723.0) no description available & (p48522|tcmo_catro : 639.0) Trans-cinnamate 4-monooxygenase (EC 1.14.13.11) (Cinnamic acid 4-hydroxylase) (CA4H) (C4H) (P450C4H) (Cytochrome P450 73) - Catharanthus roseus (Rosy periwinkle) (Madagascar periwinkle) & (at2g30490 : 622.0) Encodes a cinnamate-4-hydroxylase. Mutations in this gene impact phenylpropanoid metabolism, growth and deve…
Potri.013G157900					-1.49665	2.45483e-06	-1.15498	0.000140486	Clustr 2	16.2.1.2	secondary metabolism.phenylpropanoids.lignin biosynthesis.C4H	'(p48522|tcmo_catro : 884.0) Trans-cinnamate 4-monooxygenase (EC 1.14.13.11) (Cinnamic acid 4-hydroxylase) (CA4H) (C4H) (P450C4H) (Cytochrome P450 73) - Catharanthus roseus (Rosy periwinkle) (Madagascar periwinkle) & (at2g30490 : 837.0) Encodes a cinnamate-4-hydroxylase. Mutations in this gene impact phenylpropanoid metabolism, growth and development.; cinnamate-4-hydroxylase (C4H); FUNCTIONS IN:…
Potri.019G130700					-1.52945	8.2969e-06			Clustr 2	16.2.1.2	secondary metabolism.phenylpropanoids.lignin biosynthesis.C4H	'(p48522|tcmo_catro : 845.0) Trans-cinnamate 4-monooxygenase (EC 1.14.13.11) (Cinnamic acid 4-hydroxylase) (CA4H) (C4H) (P450C4H) (Cytochrome P450 73) - Catharanthus roseus (Rosy periwinkle) (Madagascar periwinkle) & (at2g30490 : 795.0) Encodes a cinnamate-4-hydroxylase. Mutations in this gene impact phenylpropanoid metabolism, growth and development.; cinnamate-4-hydroxylase (C4H); FUNCTIONS IN:…
Potri.012G094800	3.18602	4.18751e-18	3.17096	2.02689e-19	2.57577	5.31329e-11	1.43872	0.000438408	Clustr 12	16.2.1.3	secondary metabolism.phenylpropanoids.lignin biosynthesis.4CL	'(at5g63380 : 633.0) Encodes a peroxisomal protein involved in the activation of fatty acids through esterification with CoA. At5g63380 preferentially activates fatty acids with increased chain length (C9:0 to C8:0) and thus shares characteristics with long-chain fatty acyl-CoA synthases. Also able to catalyze the conversion of OPDA to its CoA ester and is therefore thought to be involved in the …
Potri.010G057000			1.33081	0.0214666	2.32048	1.51787e-08			Clustr 7	16.2.1.3	secondary metabolism.phenylpropanoids.lignin biosynthesis.4CL	'(at5g63380 : 526.0) Encodes a peroxisomal protein involved in the activation of fatty acids through esterification with CoA. At5g63380 preferentially activates fatty acids with increased chain length (C9:0 to C8:0) and thus shares characteristics with long-chain fatty acyl-CoA synthases. Also able to catalyze the conversion of OPDA to its CoA ester and is therefore thought to be involved in the …
Potri.012G095000			-1.01935	0.0049995					Clustr 3	16.2.1.3	secondary metabolism.phenylpropanoids.lignin biosynthesis.4CL	'(at5g63380 : 585.0) Encodes a peroxisomal protein involved in the activation of fatty acids through esterification with CoA. At5g63380 preferentially activates fatty acids with increased chain length (C9:0 to C8:0) and thus shares characteristics with long-chain fatty acyl-CoA synthases. Also able to catalyze the conversion of OPDA to its CoA ester and is therefore thought to be involved in the …
Potri.001G042900					-1.46055	9.52905e-09	-1.37607	1.64695e-08	Clustr 2	16.2.1.4	secondary metabolism.phenylpropanoids.lignin biosynthesis.HCT	'(at5g48930 : 740.0) At5g48930 has been shown to encode for the hydroxycinnamoyl-Coenzyme A shikimate/quinate hydroxycinnamoyltransferase (HCT) both synthesizing and catabolizing the hydroxycinnamoylesters (coumaroyl/caffeoyl shikimate and quinate) involved in the phenylpropanoid pathway. Influence on the accumulation of flavonoids which in turn inhibit auxin transport and reduce plant growth.; h…
Potri.003G183900			-1.11902	7.91005e-05	-1.83952	2.68494e-07	-1.3327	8.29895e-07	Clustr 2	16.2.1.4	secondary metabolism.phenylpropanoids.lignin biosynthesis.HCT	'(at5g48930 : 749.0) At5g48930 has been shown to encode for the hydroxycinnamoyl-Coenzyme A shikimate/quinate hydroxycinnamoyltransferase (HCT) both synthesizing and catabolizing the hydroxycinnamoylesters (coumaroyl/caffeoyl shikimate and quinate) involved in the phenylpropanoid pathway. Influence on the accumulation of flavonoids which in turn inhibit auxin transport and reduce plant growth.; h…
Potri.001G167800	3.79016	7.20028e-08					2.74873	6.52114e-10	Clustr 9	16.2.1.5	secondary metabolism.phenylpropanoids.lignin biosynthesis.C3H	'(loc_os09g26960.1 : 595.0) no description available & (q9sbq9|f3ph_pethy : 363.0) Flavonoid 3'-monooxygenase (EC 1.14.13.21) (Flavonoid 3'-hydroxylase) (Cytochrome P450 75B2) - Petunia hybrida (Petunia) & (at5g07990 : 342.0) Required for flavonoid 3' hydroxylase activity.; TRANSPARENT TESTA 7 (TT7); CONTAINS InterPro DOMAIN/s: Cytochrome P450 (InterPro:IPR001128), Cytochrome P450, E-class, group…
Potri.006G033300					-1.04735	2.87381e-05			Clustr 2	16.2.1.5	secondary metabolism.phenylpropanoids.lignin biosynthesis.C3H	'(o48922|c98a2_soybn : 934.0) Cytochrome P450 98A2 (EC 1.14.-.-) - Glycine max (Soybean) & (at2g40890 : 878.0) encodes coumarate 3-hydroxylase (C3H), a P450-dependent monooxygenase. Involved in lignin biosynthesis and flavonoid biosynthesis. Also affects the biosynthesis of coumarins such as scopoletin and scopolin as a branching-out-pathway from the phenylpropanoid acid level.; cytochrome P450, …
Potri.008G136600			-1.49236	2.5344e-08					Clustr 3	16.2.1.6	secondary metabolism.phenylpropanoids.lignin biosynthesis.CCoAOMT	'(at1g67980 : 325.0) Encodes S-adenosyl-L-methionine: transcaffeoyl Coenzyme A 3-O-methyltransferase.; caffeoyl-CoA 3-O-methyltransferase (CCOAMT); CONTAINS InterPro DOMAIN/s: O-methyltransferase, family 3 (InterPro:IPR002935); BEST Arabidopsis thaliana protein match is: S-adenosyl-L-methionine-dependent methyltransferases superfamily protein (TAIR:AT1G24735.2); Has 35333 Blast hits to 34131 prot…
Potri.009G099800					-1.25524	7.16884e-07			Clustr 2	16.2.1.6	secondary metabolism.phenylpropanoids.lignin biosynthesis.CCoAOMT	'(q43237|camt_vitvi : 464.0) Caffeoyl-CoA O-methyltransferase (EC 2.1.1.104) (Trans-caffeoyl-CoA 3-O-methyltransferase) (CCOAMT) (CCOAOMT) - Vitis vinifera (Grape) & (at4g34050 : 456.0) caffeoyl coenzyme A O-methyltransferase 1 (CCoAOMT1); FUNCTIONS IN: caffeoyl-CoA O-methyltransferase activity; INVOLVED IN: coumarin biosynthetic process, response to cadmium ion; LOCATED IN: cytosol; EXPRESSED IN…
Potri.001G045600	6.68691	3.34596e-38	8.20065	1.82174e-89	7.46927	1.50481e-25	10.6047	6.23864e-42	Other	16.2.1.7	secondary metabolism.phenylpropanoids.lignin biosynthesis.CCR1	'(at1g15950 : 207.0) Encodes a cinnamoyl CoA reductase. Involved in lignin biosynthesis.; cinnamoyl coa reductase 1 (CCR1); CONTAINS InterPro DOMAIN/s: NAD-dependent epimerase/dehydratase (InterPro:IPR001509), NAD(P)-binding domain (InterPro:IPR016040); BEST Arabidopsis thaliana protein match is: cinnamoyl coa reductase (TAIR:AT1G80820.1); Has 11995 Blast hits to 11983 proteins in 1896 species: A…
Potri.001G046100	4.97128	3.09837e-18	3.79616	9.19096e-07	4.01357	2.16052e-10	4.40235	2.33412e-12	Clustr 13	16.2.1.7	secondary metabolism.phenylpropanoids.lignin biosynthesis.CCR1	'(at1g15950 : 504.0) Encodes a cinnamoyl CoA reductase. Involved in lignin biosynthesis.; cinnamoyl coa reductase 1 (CCR1); CONTAINS InterPro DOMAIN/s: NAD-dependent epimerase/dehydratase (InterPro:IPR001509), NAD(P)-binding domain (InterPro:IPR016040); BEST Arabidopsis thaliana protein match is: cinnamoyl coa reductase (TAIR:AT1G80820.1); Has 11995 Blast hits to 11983 proteins in 1896 species: A…
Potri.001G349600	1.31745	3.17108e-06	1.14695	4.5733e-06	1.49226	6.46991e-13	1.29356	1.57872e-09	Clustr 13	16.2.1.7	secondary metabolism.phenylpropanoids.lignin biosynthesis.CCR1	'(at5g14700 : 362.0) NAD(P)-binding Rossmann-fold superfamily protein; FUNCTIONS IN: coenzyme binding, binding, cinnamoyl-CoA reductase activity, catalytic activity; INVOLVED IN: lignin biosynthetic process, cellular metabolic process, metabolic process; LOCATED IN: cellular_component unknown; EXPRESSED IN: 22 plant structures; EXPRESSED DURING: 13 growth stages; CONTAINS InterPro DOMAIN/s: NAD-d…
Potri.001G045900	6.68691	3.34596e-38	8.20065	1.82174e-89	7.46927	1.50481e-25	10.6047	6.23864e-42	Other	16.2.1.7	secondary metabolism.phenylpropanoids.lignin biosynthesis.CCR1	'(at1g15950 : 409.0) Encodes a cinnamoyl CoA reductase. Involved in lignin biosynthesis.; cinnamoyl coa reductase 1 (CCR1); CONTAINS InterPro DOMAIN/s: NAD-dependent epimerase/dehydratase (InterPro:IPR001509), NAD(P)-binding domain (InterPro:IPR016040); BEST Arabidopsis thaliana protein match is: cinnamoyl coa reductase (TAIR:AT1G80820.1); Has 11995 Blast hits to 11983 proteins in 1896 species: A…
Potri.001G046400	4.09634	8.86247e-53	3.35196	3.1632e-35	2.89314	1.10558e-12	1.82619	2.71738e-10	Clustr 13	16.2.1.7	secondary metabolism.phenylpropanoids.lignin biosynthesis.CCR1	'(at1g15950 : 398.0) Encodes a cinnamoyl CoA reductase. Involved in lignin biosynthesis.; cinnamoyl coa reductase 1 (CCR1); CONTAINS InterPro DOMAIN/s: NAD-dependent epimerase/dehydratase (InterPro:IPR001509), NAD(P)-binding domain (InterPro:IPR016040); BEST Arabidopsis thaliana protein match is: cinnamoyl coa reductase (TAIR:AT1G80820.1); Has 11995 Blast hits to 11983 proteins in 1896 species: A…
Potri.T134100	6.68691	3.34596e-38	8.20065	1.82174e-89	7.46927	1.50481e-25	10.6047	6.23864e-42	Clustr 13	16.2.1.7	secondary metabolism.phenylpropanoids.lignin biosynthesis.CCR1	'(at1g15950 : 254.0) Encodes a cinnamoyl CoA reductase. Involved in lignin biosynthesis.; cinnamoyl coa reductase 1 (CCR1); CONTAINS InterPro DOMAIN/s: NAD-dependent epimerase/dehydratase (InterPro:IPR001509), NAD(P)-binding domain (InterPro:IPR016040); BEST Arabidopsis thaliana protein match is: cinnamoyl coa reductase (TAIR:AT1G80820.1); Has 11995 Blast hits to 11983 proteins in 1896 species: A…
Potri.004G105000							3.57176	2.28342e-19	Clustr 9	16.2.1.7	secondary metabolism.phenylpropanoids.lignin biosynthesis.CCR1	'(loc_os05g50250.1 : 226.0) no description available & (at5g14700 : 205.0) NAD(P)-binding Rossmann-fold superfamily protein; FUNCTIONS IN: coenzyme binding, binding, cinnamoyl-CoA reductase activity, catalytic activity; INVOLVED IN: lignin biosynthetic process, cellular metabolic process, metabolic process; LOCATED IN: cellular_component unknown; EXPRESSED IN: 22 plant structures; EXPRESSED DURIN…
Potri.001G045800	6.68691	3.34596e-38			7.46927	1.50481e-25	10.6047	6.23864e-42	Clustr 13	16.2.1.7	secondary metabolism.phenylpropanoids.lignin biosynthesis.CCR1	'(at1g15950 : 345.0) Encodes a cinnamoyl CoA reductase. Involved in lignin biosynthesis.; cinnamoyl coa reductase 1 (CCR1); CONTAINS InterPro DOMAIN/s: NAD-dependent epimerase/dehydratase (InterPro:IPR001509), NAD(P)-binding domain (InterPro:IPR016040); BEST Arabidopsis thaliana protein match is: cinnamoyl coa reductase (TAIR:AT1G80820.1); Has 11995 Blast hits to 11983 proteins in 1896 species: A…
Potri.001G045500	6.68691	3.34596e-38	8.20065	1.82174e-89	7.46927	1.50481e-25	10.6047	6.23864e-42	Other	16.2.1.7	secondary metabolism.phenylpropanoids.lignin biosynthesis.CCR1	'(at1g15950 : 495.0) Encodes a cinnamoyl CoA reductase. Involved in lignin biosynthesis.; cinnamoyl coa reductase 1 (CCR1); CONTAINS InterPro DOMAIN/s: NAD-dependent epimerase/dehydratase (InterPro:IPR001509), NAD(P)-binding domain (InterPro:IPR016040); BEST Arabidopsis thaliana protein match is: cinnamoyl coa reductase (TAIR:AT1G80820.1); Has 11995 Blast hits to 11983 proteins in 1896 species: A…
Potri.003G066600							3.86533	9.69559e-08	Clustr 9	16.2.1.8	secondary metabolism.phenylpropanoids.lignin biosynthesis.F5H	'(loc_os09g26960.1 : 628.0) no description available & (q9sbq9|f3ph_pethy : 380.0) Flavonoid 3'-monooxygenase (EC 1.14.13.21) (Flavonoid 3'-hydroxylase) (Cytochrome P450 75B2) - Petunia hybrida (Petunia) & (at5g07990 : 370.0) Required for flavonoid 3' hydroxylase activity.; TRANSPARENT TESTA 7 (TT7); CONTAINS InterPro DOMAIN/s: Cytochrome P450 (InterPro:IPR001128), Cytochrome P450, E-class, group…
Potri.001G167900	10.1513	9.76345e-44	9.06417	4.40714e-42	6.79755	4.88914e-22	5.40806	3.13734e-12	Clustr 12	16.2.1.8	secondary metabolism.phenylpropanoids.lignin biosynthesis.F5H	'(loc_os09g26960.1 : 695.0) no description available & (q9sbq9|f3ph_pethy : 373.0) Flavonoid 3'-monooxygenase (EC 1.14.13.21) (Flavonoid 3'-hydroxylase) (Cytochrome P450 75B2) - Petunia hybrida (Petunia) & (at5g07990 : 357.0) Required for flavonoid 3' hydroxylase activity.; TRANSPARENT TESTA 7 (TT7); CONTAINS InterPro DOMAIN/s: Cytochrome P450 (InterPro:IPR001128), Cytochrome P450, E-class, group…
Potri.003G066800							4.32772	1.31921e-12	Clustr 9	16.2.1.8	secondary metabolism.phenylpropanoids.lignin biosynthesis.F5H	'(loc_os09g26960.1 : 625.0) no description available & (q9sbq9|f3ph_pethy : 377.0) Flavonoid 3'-monooxygenase (EC 1.14.13.21) (Flavonoid 3'-hydroxylase) (Cytochrome P450 75B2) - Petunia hybrida (Petunia) & (at5g07990 : 367.0) Required for flavonoid 3' hydroxylase activity.; TRANSPARENT TESTA 7 (TT7); CONTAINS InterPro DOMAIN/s: Cytochrome P450 (InterPro:IPR001128), Cytochrome P450, E-class, group…
Potri.018G051300							10.6047	6.23864e-42	Clustr 9	16.2.1.8	secondary metabolism.phenylpropanoids.lignin biosynthesis.F5H	'(loc_os09g26960.1 : 601.0) no description available & (q9sbq9|f3ph_pethy : 376.0) Flavonoid 3'-monooxygenase (EC 1.14.13.21) (Flavonoid 3'-hydroxylase) (Cytochrome P450 75B2) - Petunia hybrida (Petunia) & (at5g07990 : 368.0) Required for flavonoid 3' hydroxylase activity.; TRANSPARENT TESTA 7 (TT7); CONTAINS InterPro DOMAIN/s: Cytochrome P450 (InterPro:IPR001128), Cytochrome P450, E-class, group…
Potri.003G066400	5.74074	4.00495e-30	7.51042	3.75029e-29	5.72096	2.79875e-26	5.78628	2.3586e-26	Clustr 14	16.2.1.8	secondary metabolism.phenylpropanoids.lignin biosynthesis.F5H	'(loc_os09g26960.1 : 714.0) no description available & (q9sbq9|f3ph_pethy : 395.0) Flavonoid 3'-monooxygenase (EC 1.14.13.21) (Flavonoid 3'-hydroxylase) (Cytochrome P450 75B2) - Petunia hybrida (Petunia) & (at5g07990 : 375.0) Required for flavonoid 3' hydroxylase activity.; TRANSPARENT TESTA 7 (TT7); CONTAINS InterPro DOMAIN/s: Cytochrome P450 (InterPro:IPR001128), Cytochrome P450, E-class, group…
Potri.014G106600			3.55376	5.47284e-10	2.26746	0.00389763	1.9526	0.0106602	Clustr 12	16.2.1.9	secondary metabolism.phenylpropanoids.lignin biosynthesis.COMT	'(p28002|comt1_medsa : 421.0) Caffeic acid 3-O-methyltransferase (EC 2.1.1.68) (S-adenosysl-L-methionine:caffeic acid 3-O-methyltransferase) (COMT) (CAOMT) - Medicago sativa (Alfalfa) & (at5g54160 : 402.0) A caffeic acid/5-hydroxyferulic acid O-methyltransferase. Interacts with 14-4-3 proteins in yeast 2 hybrid assay. AtOMT1 (At5g54160) encodes a flavonol 3铆-O-methyltransferase that is highly act…
Potri.012G006400					-1.0478	0.000202431			Clustr 2	16.2.1.9	secondary metabolism.phenylpropanoids.lignin biosynthesis.COMT	'(p28002|comt1_medsa : 422.0) Caffeic acid 3-O-methyltransferase (EC 2.1.1.68) (S-adenosysl-L-methionine:caffeic acid 3-O-methyltransferase) (COMT) (CAOMT) - Medicago sativa (Alfalfa) & (at5g54160 : 399.0) A caffeic acid/5-hydroxyferulic acid O-methyltransferase. Interacts with 14-4-3 proteins in yeast 2 hybrid assay. AtOMT1 (At5g54160) encodes a flavonol 3铆-O-methyltransferase that is highly act…
Potri.015G003100			-1.1017	2.87617e-05	-1.48309	9.44172e-08			Clustr 2	16.2.1.9	secondary metabolism.phenylpropanoids.lignin biosynthesis.COMT	'(p28002|comt1_medsa : 345.0) Caffeic acid 3-O-methyltransferase (EC 2.1.1.68) (S-adenosysl-L-methionine:caffeic acid 3-O-methyltransferase) (COMT) (CAOMT) - Medicago sativa (Alfalfa) & (at5g54160 : 328.0) A caffeic acid/5-hydroxyferulic acid O-methyltransferase. Interacts with 14-4-3 proteins in yeast 2 hybrid assay. AtOMT1 (At5g54160) encodes a flavonol 3铆-O-methyltransferase that is highly act…
Potri.009G063400			1.89775	2.08799e-13	1.68573	2.93429e-11	1.67765	1.98418e-15	Clustr 13	16.2.1.10	secondary metabolism.phenylpropanoids.lignin biosynthesis.CAD	'(q9zrf1|mtdh_fraan : 552.0) Probable mannitol dehydrogenase (EC 1.1.1.255) (NAD-dependent mannitol dehydrogenase) - Fragaria ananassa (Strawberry) & (at4g37980 : 496.0) elicitor-activated gene 3-1 (ELI3-1); FUNCTIONS IN: oxidoreductase activity, zinc ion binding; INVOLVED IN: response to bacterium, plant-type hypersensitive response; EXPRESSED IN: 20 plant structures; EXPRESSED DURING: 13 growth…
Potri.001G268600	3.13799	5.36516e-13	4.50036	4.32155e-45	3.70373	9.49453e-33	2.35512	3.44693e-09	Clustr 12	16.2.1.10	secondary metabolism.phenylpropanoids.lignin biosynthesis.CAD	'(q9zrf1|mtdh_fraan : 548.0) Probable mannitol dehydrogenase (EC 1.1.1.255) (NAD-dependent mannitol dehydrogenase) - Fragaria ananassa (Strawberry) & (at4g37980 : 490.0) elicitor-activated gene 3-1 (ELI3-1); FUNCTIONS IN: oxidoreductase activity, zinc ion binding; INVOLVED IN: response to bacterium, plant-type hypersensitive response; EXPRESSED IN: 20 plant structures; EXPRESSED DURING: 13 growth…
Potri.006G024300	2.8773	0.000221466							Clustr 14	16.2.1.10	secondary metabolism.phenylpropanoids.lignin biosynthesis.CAD	'(at1g72680 : 512.0) cinnamyl-alcohol dehydrogenase (CAD1); FUNCTIONS IN: oxidoreductase activity, oxidoreductase activity, acting on the CH-OH group of donors, NAD or NADP as acceptor, zinc ion binding, cofactor binding; INVOLVED IN: lignin biosynthetic process; EXPRESSED IN: 25 plant structures; EXPRESSED DURING: 13 growth stages; CONTAINS InterPro DOMAIN/s: GroES-like (InterPro:IPR011032), D-i…
Potri.009G062800			5.69281	1.24334e-20	6.09121	1.12678e-23	6.31992	1.61325e-28	Clustr 13	16.2.1.10	secondary metabolism.phenylpropanoids.lignin biosynthesis.CAD	'(q9zrf1|mtdh_fraan : 545.0) Probable mannitol dehydrogenase (EC 1.1.1.255) (NAD-dependent mannitol dehydrogenase) - Fragaria ananassa (Strawberry) & (at4g37990 : 477.0) Encodes an aromatic alcohol:NADP+ oxidoreductase whose mRNA levels are increased in response to treatment with a variety of phytopathogenic bacteria. Though similar to mannitol dehydrogenases, this enzyme does not have mannitol d…
Potri.009G063100			9.72402	5.84617e-26	8.20614	5.22467e-30	10.6047	6.23864e-42	Clustr 13	16.2.1.10	secondary metabolism.phenylpropanoids.lignin biosynthesis.CAD	'(q9zrf1|mtdh_fraan : 542.0) Probable mannitol dehydrogenase (EC 1.1.1.255) (NAD-dependent mannitol dehydrogenase) - Fragaria ananassa (Strawberry) & (at4g37990 : 470.0) Encodes an aromatic alcohol:NADP+ oxidoreductase whose mRNA levels are increased in response to treatment with a variety of phytopathogenic bacteria. Though similar to mannitol dehydrogenases, this enzyme does not have mannitol d…
Potri.006G024400	6.68691	3.34596e-38							Other	16.2.1.10	secondary metabolism.phenylpropanoids.lignin biosynthesis.CAD	'(at1g72680 : 219.0) cinnamyl-alcohol dehydrogenase (CAD1); FUNCTIONS IN: oxidoreductase activity, oxidoreductase activity, acting on the CH-OH group of donors, NAD or NADP as acceptor, zinc ion binding, cofactor binding; INVOLVED IN: lignin biosynthetic process; EXPRESSED IN: 25 plant structures; EXPRESSED DURING: 13 growth stages; CONTAINS InterPro DOMAIN/s: GroES-like (InterPro:IPR011032), D-i…
Potri.009G063300			8.20065	1.82174e-89	7.46927	1.50481e-25	10.6047	6.23864e-42	Other	16.2.1.10	secondary metabolism.phenylpropanoids.lignin biosynthesis.CAD	'(q9zrf1|mtdh_fraan : 546.0) Probable mannitol dehydrogenase (EC 1.1.1.255) (NAD-dependent mannitol dehydrogenase) - Fragaria ananassa (Strawberry) & (at4g37990 : 478.0) Encodes an aromatic alcohol:NADP+ oxidoreductase whose mRNA levels are increased in response to treatment with a variety of phytopathogenic bacteria. Though similar to mannitol dehydrogenases, this enzyme does not have mannitol d…
Potri.001G307200							-1.04145	0.00468251	Clustr 0	16.2.1.10	secondary metabolism.phenylpropanoids.lignin biosynthesis.CAD	'(at4g39330 : 449.0) cinnamyl alcohol dehydrogenase 9 (CAD9); FUNCTIONS IN: oxidoreductase activity, zinc ion binding; INVOLVED IN: oxidation reduction; LOCATED IN: apoplast; EXPRESSED IN: 25 plant structures; EXPRESSED DURING: 15 growth stages; CONTAINS InterPro DOMAIN/s: GroES-like (InterPro:IPR011032), Alcohol dehydrogenase GroES-like (InterPro:IPR013154), Alcohol dehydrogenase, zinc-containin…
Potri.006G199100			-1.61691	0.00221473			2.10144	2.8317e-08	Clustr 3	16.2.1.10	secondary metabolism.phenylpropanoids.lignin biosynthesis.CAD	'(q9zrf1|mtdh_fraan : 326.0) Probable mannitol dehydrogenase (EC 1.1.1.255) (NAD-dependent mannitol dehydrogenase) - Fragaria ananassa (Strawberry) & (at4g37980 : 298.0) elicitor-activated gene 3-1 (ELI3-1); FUNCTIONS IN: oxidoreductase activity, zinc ion binding; INVOLVED IN: response to bacterium, plant-type hypersensitive response; EXPRESSED IN: 20 plant structures; EXPRESSED DURING: 13 growth…
Potri.001G245000	1.6272	1.07281e-25	2.7406	1.27249e-30	2.32418	5.74754e-50			Clustr 12	16.4.1	secondary metabolism.N misc.alkaloid-like	'(at1g07440 : 255.0) NAD(P)-binding Rossmann-fold superfamily protein; FUNCTIONS IN: oxidoreductase activity, binding, catalytic activity; INVOLVED IN: response to cadmium ion, response to karrikin; LOCATED IN: cellular_component unknown; EXPRESSED IN: 22 plant structures; EXPRESSED DURING: 13 growth stages; CONTAINS InterPro DOMAIN/s: Short-chain dehydrogenase/reductase, conserved site (InterPro…
Potri.018G086900					1.30716	8.76188e-06	1.26698	2.42236e-05	Clustr 13	16.4.1	secondary metabolism.N misc.alkaloid-like	'(loc_os01g09300.3 : 501.0) no description available & (at1g35190 : 486.0) 2-oxoglutarate (2OG) and Fe(II)-dependent oxygenase superfamily protein; FUNCTIONS IN: oxidoreductase activity, acting on paired donors, with incorporation or reduction of molecular oxygen, 2-oxoglutarate as one donor, and incorporation of one atom each of oxygen into both donors, oxidoreductase activity, iron ion binding;…
Potri.005G039500					2.43708	2.3668e-13	1.76102	2.67069e-06	Clustr 13	16.4.1	secondary metabolism.N misc.alkaloid-like	'(at2g29150 : 338.0) NAD(P)-binding Rossmann-fold superfamily protein; FUNCTIONS IN: oxidoreductase activity, binding, catalytic activity; INVOLVED IN: oxidation reduction, metabolic process; CONTAINS InterPro DOMAIN/s: Short-chain dehydrogenase/reductase, conserved site (InterPro:IPR020904), NAD(P)-binding domain (InterPro:IPR016040), Glucose/ribitol dehydrogenase (InterPro:IPR002347), Short-cha…
Potri.011G158500	11.5286	2.47232e-34	9.72402	5.84617e-26	8.20614	5.22467e-30			Clustr 12	16.4.1	secondary metabolism.N misc.alkaloid-like	'(at4g20840 : 659.0) FAD-binding Berberine family protein; FUNCTIONS IN: electron carrier activity, oxidoreductase activity, FAD binding, catalytic activity; LOCATED IN: apoplast, plasma membrane; EXPRESSED IN: 21 plant structures; EXPRESSED DURING: 10 growth stages; CONTAINS InterPro DOMAIN/s: FAD-binding, type 2 (InterPro:IPR016166), Berberine/berberine-like (InterPro:IPR012951), FAD linked oxi…
Potri.016G037700					-1.26133	0.0198376	-1.34402	0.0062423	Clustr 2	16.4.1	secondary metabolism.N misc.alkaloid-like	'(at2g41290 : 405.0) Although this enzyme is predicted to encode a strictosidine synthase (SS), it lacks a conserved catalytic glutamate residue found in active SS enzymes and it is not expected to have SS activity.; strictosidine synthase-like 2 (SSL2); FUNCTIONS IN: strictosidine synthase activity; INVOLVED IN: alkaloid biosynthetic process, biosynthetic process; LOCATED IN: endomembrane system…
Potri.006G040900							-1.11245	0.00455836	Clustr 2	16.4.1	secondary metabolism.N misc.alkaloid-like	'(at2g41290 : 373.0) Although this enzyme is predicted to encode a strictosidine synthase (SS), it lacks a conserved catalytic glutamate residue found in active SS enzymes and it is not expected to have SS activity.; strictosidine synthase-like 2 (SSL2); FUNCTIONS IN: strictosidine synthase activity; INVOLVED IN: alkaloid biosynthetic process, biosynthetic process; LOCATED IN: endomembrane system…
Potri.008G172500			5.16635	2.3509e-08	5.89098	2.60596e-37	4.99349	3.42935e-09	Clustr 13	16.5.1.1.1.3	secondary metabolism.sulfur-containing.glucosinolates.synthesis.aliphatic.methylthioalkylmalate isomerase large subunit (MAM-IL)	'(loc_os02g03260.1 : 832.0) no description available & (at4g13430 : 814.0) Encodes methylthioalkylmalate isomerase.; isopropyl malate isomerase large subunit 1 (IIL1); FUNCTIONS IN: lyase activity, intramolecular transferase activity, transferring hydroxy groups; INVOLVED IN: glucosinolate biosynthetic process, response to cadmium ion, metabolic process; LOCATED IN: chloroplast stroma, chloroplas…
Potri.007G141700					5.29111	1.10719e-07			Clustr 7	16.5.1.1.1.8	secondary metabolism.sulfur-containing.glucosinolates.synthesis.aliphatic.UDP-glycosyltransferase	'(at1g05680 : 237.0) Encodes a UDP-glucosyltransferase, UGT74E2, that acts on IBA (indole-3-butyric acid) and affects auxin homeostasis. The transcript and protein levels of this enzyme are strongly induced by H2O2 and may allow integration of ROS (reactive oxygen species) and auxin signaling. This enzyme can also transfer glycosyl groups to several compounds related to the explosive TNT when thi…
Potri.012G032700	2.76552	4.95532e-16							Clustr 6	16.5.1.1.1.9	secondary metabolism.sulfur-containing.glucosinolates.synthesis.aliphatic.sulfotransferase	'(at1g74090 : 298.0) encodes a desulfoglucosinolate sulfotransferase, involved in the final step of glucosinolate core structure biosynthesis. Has a broad-substrate specificity with preference with methionine-derived desulfoglucosinolates.; desulfo-glucosinolate sulfotransferase 18 (SOT18); FUNCTIONS IN: in 8 functions; INVOLVED IN: glucosinolate biosynthetic process; LOCATED IN: cellular_compone…
Potri.001G121100					1.16537	1.45721e-08	1.4564	1.2632e-15	Clustr 13	16.5.1.1.1.10	secondary metabolism.sulfur-containing.glucosinolates.synthesis.aliphatic.flavin-containing monooxygenase	'(at1g62600 : 377.0) Flavin-binding monooxygenase family protein; FUNCTIONS IN: NADP or NADPH binding, monooxygenase activity, FAD binding, flavin-containing monooxygenase activity; INVOLVED IN: oxidation reduction; LOCATED IN: vacuole; CONTAINS InterPro DOMAIN/s: Flavin-containing monooxygenase FMO (InterPro:IPR000960), Flavin-containing monooxygenase-like (InterPro:IPR020946); BEST Arabidopsis …
Potri.013G045000	2.20132	0.0006776	3.11047	1.28838e-08	2.98363	2.60354e-10	1.85359	5.98115e-05	Clustr 12	16.5.1.1.1.13	secondary metabolism.sulfur-containing.glucosinolates.synthesis.aliphatic.2-oxoglutarate-dependent dioxygenase	'(at1g06620 : 361.0) encodes a protein whose sequence is similar to a 2-oxoglutarate-dependent dioxygenase; 2-oxoglutarate (2OG) and Fe(II)-dependent oxygenase superfamily protein; CONTAINS InterPro DOMAIN/s: Oxoglutarate/iron-dependent oxygenase (InterPro:IPR005123); BEST Arabidopsis thaliana protein match is: 2-oxoglutarate (2OG) and Fe(II)-dependent oxygenase superfamily protein (TAIR:AT3G6140…
Potri.011G156200					-1.67552	5.28022e-09	-1.02284	0.000385496	Clustr 2	16.5.1.1.1.13	secondary metabolism.sulfur-containing.glucosinolates.synthesis.aliphatic.2-oxoglutarate-dependent dioxygenase	'(at1g06640 : 325.0) encodes a protein whose sequence is similar to a 2-oxoglutarate-dependent dioxygenase; 2-oxoglutarate (2OG) and Fe(II)-dependent oxygenase superfamily protein; CONTAINS InterPro DOMAIN/s: Oxoglutarate/iron-dependent oxygenase (InterPro:IPR005123); BEST Arabidopsis thaliana protein match is: 2-oxoglutarate (2OG) and Fe(II)-dependent oxygenase superfamily protein (TAIR:AT1G0665…
Potri.005G144000	6.68691	3.34596e-38	8.20065	1.82174e-89	7.46927	1.50481e-25			Other	16.5.1.1.3.4	secondary metabolism.sulfur-containing.glucosinolates.synthesis.indole.cytochrome P450 monooxygenase	'(at5g36220 : 481.0) member of CYP81D; cytochrome p450 81d1 (CYP81D1); FUNCTIONS IN: electron carrier activity, monooxygenase activity, iron ion binding, oxygen binding, heme binding; INVOLVED IN: oxidation reduction; LOCATED IN: endomembrane system; EXPRESSED IN: 18 plant structures; EXPRESSED DURING: 8 growth stages; CONTAINS InterPro DOMAIN/s: Cytochrome P450 (InterPro:IPR001128), Cytochrome P…
Potri.007G115500	4.88471	9.85276e-11	4.31789	7.07281e-18	3.38443	1.26317e-06	1.91073	0.0250383	Clustr 12	16.5.1.1.3.4	secondary metabolism.sulfur-containing.glucosinolates.synthesis.indole.cytochrome P450 monooxygenase	'(at4g37370 : 489.0) member of CYP81D; "cytochrome P450, family 81, subfamily D, polypeptide 8" (CYP81D8); FUNCTIONS IN: electron carrier activity, monooxygenase activity, iron ion binding, oxygen binding, heme binding; INVOLVED IN: response to karrikin; LOCATED IN: endoplasmic reticulum, plasma membrane; EXPRESSED IN: 20 plant structures; EXPRESSED DURING: 13 growth stages; CONTAINS InterPro DOM…
Potri.007G049900	6.68691	3.34596e-38	8.20065	1.82174e-89	7.46927	1.50481e-25			Other	16.5.1.1.3.4	secondary metabolism.sulfur-containing.glucosinolates.synthesis.indole.cytochrome P450 monooxygenase	'(at4g37370 : 477.0) member of CYP81D; "cytochrome P450, family 81, subfamily D, polypeptide 8" (CYP81D8); FUNCTIONS IN: electron carrier activity, monooxygenase activity, iron ion binding, oxygen binding, heme binding; INVOLVED IN: response to karrikin; LOCATED IN: endoplasmic reticulum, plasma membrane; EXPRESSED IN: 20 plant structures; EXPRESSED DURING: 13 growth stages; CONTAINS InterPro DOM…
Potri.002G026100					7.46927	1.50481e-25	10.6047	6.23864e-42	Other	16.5.1.1.4.1	secondary metabolism.sulfur-containing.glucosinolates.synthesis.shared.CYP83B1 phenylacetaldoxime monooxygenase	'(at4g31500 : 428.0) Encodes an oxime-metabolizing enzyme in the biosynthetic pathway of glucosinolates. Is required for phytochrome signal transduction in red light. Mutation confers auxin overproduction.; "cytochrome P450, family 83, subfamily B, polypeptide 1" (CYP83B1); FUNCTIONS IN: oxidoreductase activity, acting on paired donors, with incorporation or reduction of molecular oxygen, NADH or…
Potri.002G025400					7.46927	1.50481e-25	10.6047	6.23864e-42	Other	16.5.1.1.4.1	secondary metabolism.sulfur-containing.glucosinolates.synthesis.shared.CYP83B1 phenylacetaldoxime monooxygenase	'(at4g31500 : 428.0) Encodes an oxime-metabolizing enzyme in the biosynthetic pathway of glucosinolates. Is required for phytochrome signal transduction in red light. Mutation confers auxin overproduction.; "cytochrome P450, family 83, subfamily B, polypeptide 1" (CYP83B1); FUNCTIONS IN: oxidoreductase activity, acting on paired donors, with incorporation or reduction of molecular oxygen, NADH or…
Potri.012G089900							2.29248	4.30287e-08	Clustr 13	16.5.1.1.4.1	secondary metabolism.sulfur-containing.glucosinolates.synthesis.shared.CYP83B1 phenylacetaldoxime monooxygenase	'(o81970|c71a9_soybn : 465.0) Cytochrome P450 71A9 (EC 1.14.-.-) (P450 CP1) - Glycine max (Soybean) & (at1g13080 : 420.0) cytochrome P450 monooxygenase; "cytochrome P450, family 71, subfamily B, polypeptide 2" (CYP71B2); FUNCTIONS IN: electron carrier activity, monooxygenase activity, iron ion binding, oxygen binding, heme binding; INVOLVED IN: response to cyclopentenone, heat acclimation; EXPRES…
Potri.002G025300					7.46927	1.50481e-25	10.6047	6.23864e-42	Other	16.5.1.1.4.1	secondary metabolism.sulfur-containing.glucosinolates.synthesis.shared.CYP83B1 phenylacetaldoxime monooxygenase	'(at4g31500 : 505.0) Encodes an oxime-metabolizing enzyme in the biosynthetic pathway of glucosinolates. Is required for phytochrome signal transduction in red light. Mutation confers auxin overproduction.; "cytochrome P450, family 83, subfamily B, polypeptide 1" (CYP83B1); FUNCTIONS IN: oxidoreductase activity, acting on paired donors, with incorporation or reduction of molecular oxygen, NADH or…
Potri.015G071900			1.98746	2.15005e-12	1.12411	0.000807358	2.1462	8.12785e-12	Clustr 13	16.5.1.1.4.3	secondary metabolism.sulfur-containing.glucosinolates.synthesis.shared.UDP-glycosyltransferase	'(at1g24100 : 422.0) Encodes a UDP-glucose:thiohydroximate S-glucosyltransferase, involved in glucosinolate biosynthesis; UDP-glucosyl transferase 74B1 (UGT74B1); CONTAINS InterPro DOMAIN/s: UDP-glucuronosyl/UDP-glucosyltransferase (InterPro:IPR002213); BEST Arabidopsis thaliana protein match is: UDP-glycosyltransferase 74 F1 (TAIR:AT2G43840.1); Has 7754 Blast hits to 7677 proteins in 493 species…
Potri.013G149100	6.68691	3.34596e-38							Other	16.5.1.2.3	secondary metabolism.sulfur-containing.glucosinolates.regulation.indole	'(at5g16770 : 174.0) Member of the R2R3 factor gene family.; myb domain protein 9 (MYB9); CONTAINS InterPro DOMAIN/s: SANT, DNA-binding (InterPro:IPR001005), Myb, DNA-binding (InterPro:IPR014778), Homeodomain-like (InterPro:IPR009057), Myb transcription factor (InterPro:IPR015495), HTH transcriptional regulator, Myb-type, DNA-binding (InterPro:IPR017930), Homeodomain-related (InterPro:IPR012287);…
Potri.011G047500			-3.44347	0.000171151					Clustr 3	16.5.1.2.3	secondary metabolism.sulfur-containing.glucosinolates.regulation.indole	'(loc_os02g49440.1 : 112.0) no description available & (at3g21270 : 108.0) Encodes Dof zinc finger protein adof2.; DOF zinc finger protein 2 (DOF2); CONTAINS InterPro DOMAIN/s: Zinc finger, Dof-type (InterPro:IPR003851); BEST Arabidopsis thaliana protein match is: DOF zinc finger protein 1 (TAIR:AT1G51700.1); Has 1111 Blast hits to 1102 proteins in 62 species: Archae - 0; Bacteria - 5; Metazoa - …
Potri.015G081900			1.73059	0.0382655	2.60046	0.00127252			Clustr 7	16.5.99.1	secondary metabolism.sulfur-containing.misc.alliinase	'(at4g24670 : 474.0) Encodes a protein with similarity to the TAA1 trytophan aminotransferase involved in IAA biosynthesis. Double mutant analyses suggest that this protein is involved in regulating many aspects of plant growth and development from embryogenesis to flower formation and plays a role in ethylene-mediated signaling.; tryptophan aminotransferase related 2 (TAR2); FUNCTIONS IN: L-tryp…
Potri.009G055100	2.10417	0.00354747							Clustr 14	16.7	secondary metabolism.wax	'(at3g51970 : 348.0) acyl-CoA sterol acyl transferase 1 (ASAT1); FUNCTIONS IN: acyltransferase activity; INVOLVED IN: biological_process unknown; LOCATED IN: endomembrane system; EXPRESSED IN: 10 plant structures; EXPRESSED DURING: 6 growth stages; CONTAINS InterPro DOMAIN/s: Wax synthase (InterPro:IPR017088); BEST Arabidopsis thaliana protein match is: MBOAT (membrane bound O-acyl transferase) f…
Potri.016G014600							1.30824	4.06535e-05	Clustr 13	16.7	secondary metabolism.wax	'(at3g51970 : 316.0) acyl-CoA sterol acyl transferase 1 (ASAT1); FUNCTIONS IN: acyltransferase activity; INVOLVED IN: biological_process unknown; LOCATED IN: endomembrane system; EXPRESSED IN: 10 plant structures; EXPRESSED DURING: 6 growth stages; CONTAINS InterPro DOMAIN/s: Wax synthase (InterPro:IPR017088); BEST Arabidopsis thaliana protein match is: MBOAT (membrane bound O-acyl transferase) f…
Potri.009G054900					-1.21804	1.35797e-05			Clustr 8	16.7	secondary metabolism.wax	'(at3g51970 : 286.0) acyl-CoA sterol acyl transferase 1 (ASAT1); FUNCTIONS IN: acyltransferase activity; INVOLVED IN: biological_process unknown; LOCATED IN: endomembrane system; EXPRESSED IN: 10 plant structures; EXPRESSED DURING: 6 growth stages; CONTAINS InterPro DOMAIN/s: Wax synthase (InterPro:IPR017088); BEST Arabidopsis thaliana protein match is: MBOAT (membrane bound O-acyl transferase) f…
Potri.008G181700					-1.40435	0.0023187	-1.44326	0.000267781	Clustr 2	16.7	secondary metabolism.wax	'(at1g67730 : 421.0) Encodes one of the two Arabidopsis homologues to YBR159w encoding a S. cerevisiae beta-ketoacyl reductase (KCR), which catalyzes the first reduction during VLCFA (very long chain fatty acids, >18 carbon) elongation: KCR1 (At1g67730), KCR2 (At1g24470). Complementation of the yeast ybr159Delta mutant demonstrated that the two KCR proteins are divergent and that only AtKCR1 can …
Potri.008G181600			-4.59769	0.000533117			1.88545	0.000883977	Clustr 3	16.7	secondary metabolism.wax	'(at1g24470 : 324.0) Encodes one of the two Arabidopsis homologues to YBR159w encoding a S. cerevisiae beta-ketoacyl reductase (KCR), which catalyzes the first reduction during VLCFA (very long chain fatty acids, >18 carbon) elongation: KCR1 (At1g67730), KCR2 (At1g24470). Complementation of the yeast ybr159Delta mutant demonstrated that the two KCR proteins are divergent and that only AtKCR1 can …
Potri.008G069300							10.6047	6.23864e-42	Other	16.8.1	secondary metabolism.flavonoids.anthocyanins	'(at5g05600 : 525.0) 2-oxoglutarate (2OG) and Fe(II)-dependent oxygenase superfamily protein; FUNCTIONS IN: oxidoreductase activity, iron ion binding; INVOLVED IN: response to salt stress, response to karrikin; EXPRESSED IN: 15 plant structures; EXPRESSED DURING: 9 growth stages; CONTAINS InterPro DOMAIN/s: Isopenicillin N synthase (InterPro:IPR002283), Oxoglutarate/iron-dependent oxygenase (Inte…
Potri.016G117100			7.51042	3.75029e-29	5.72096	2.79875e-26			Clustr 12	16.8.1	secondary metabolism.flavonoids.anthocyanins	'(at5g05600 : 486.0) 2-oxoglutarate (2OG) and Fe(II)-dependent oxygenase superfamily protein; FUNCTIONS IN: oxidoreductase activity, iron ion binding; INVOLVED IN: response to salt stress, response to karrikin; EXPRESSED IN: 15 plant structures; EXPRESSED DURING: 9 growth stages; CONTAINS InterPro DOMAIN/s: Isopenicillin N synthase (InterPro:IPR002283), Oxoglutarate/iron-dependent oxygenase (Inte…
Potri.010G188000					1.36249	0.0486322			Clustr 7	16.8.1	secondary metabolism.flavonoids.anthocyanins	'(at5g05600 : 507.0) 2-oxoglutarate (2OG) and Fe(II)-dependent oxygenase superfamily protein; FUNCTIONS IN: oxidoreductase activity, iron ion binding; INVOLVED IN: response to salt stress, response to karrikin; EXPRESSED IN: 15 plant structures; EXPRESSED DURING: 9 growth stages; CONTAINS InterPro DOMAIN/s: Isopenicillin N synthase (InterPro:IPR002283), Oxoglutarate/iron-dependent oxygenase (Inte…
Potri.002G162300					1.58624	0.00204322	2.0078	1.06127e-12	Clustr 2	16.8.1	secondary metabolism.flavonoids.anthocyanins	'(at2g22590 : 370.0) UDP-Glycosyltransferase superfamily protein; FUNCTIONS IN: transferase activity, transferring glycosyl groups; INVOLVED IN: metabolic process; LOCATED IN: cellular_component unknown; CONTAINS InterPro DOMAIN/s: UDP-glucuronosyl/UDP-glucosyltransferase (InterPro:IPR002213); BEST Arabidopsis thaliana protein match is: UDP-Glycosyltransferase superfamily protein (TAIR:AT5G65550.…
Potri.003G064600					2.5492	2.51153e-06	2.34055	2.6594e-06	Clustr 13	16.8.1	secondary metabolism.flavonoids.anthocyanins	'(at5g14750 : 172.0) Encodes a MyB-related protein containing R2 and R3 repeats, involved in root and hypocotyl epidermal cell fate determination. Loss of function mutations make extra root hairs. Nuclear localized protein is a positive regulator for expression of CAPRICE (CPC).; myb domain protein 66 (MYB66); CONTAINS InterPro DOMAIN/s: SANT, DNA-binding (InterPro:IPR001005), Myb, DNA-binding (I…
Potri.010G182600			-1.3959	0.00209463					Clustr 3	16.8.1	secondary metabolism.flavonoids.anthocyanins	'(at5g49690 : 463.0) UDP-Glycosyltransferase superfamily protein; FUNCTIONS IN: transferase activity, transferring glycosyl groups; INVOLVED IN: metabolic process; CONTAINS InterPro DOMAIN/s: UDP-glucuronosyl/UDP-glucosyltransferase (InterPro:IPR002213); BEST Arabidopsis thaliana protein match is: UDP-Glycosyltransferase superfamily protein (TAIR:AT5G65550.1); Has 1807 Blast hits to 1807 proteins…
Potri.017G042800			-1.24982	5.48124e-05	-1.05481	0.0083012			Clustr 3	16.8.1	secondary metabolism.flavonoids.anthocyanins	'(at5g49690 : 373.0) UDP-Glycosyltransferase superfamily protein; FUNCTIONS IN: transferase activity, transferring glycosyl groups; INVOLVED IN: metabolic process; CONTAINS InterPro DOMAIN/s: UDP-glucuronosyl/UDP-glucosyltransferase (InterPro:IPR002213); BEST Arabidopsis thaliana protein match is: UDP-Glycosyltransferase superfamily protein (TAIR:AT5G65550.1); Has 1807 Blast hits to 1807 proteins…
Potri.003G119100					7.46927	1.50481e-25	10.6047	6.23864e-42	Other	16.8.1.1	secondary metabolism.flavonoids.anthocyanins.leucocyanidin dioxygenase	'(p51091|ldox_maldo : 545.0) Leucoanthocyanidin dioxygenase (EC 1.14.11.19) (LDOX) (Leucocyanidin oxygenase) (Leucoanthocyanidin hydroxylase) (Anthocyanidin synthase) - Malus domestica (Apple) (Malus sylvestris) & (at4g22880 : 525.0) encodes leucoanthocyanidin dioxygenase, which is involved in proanthocyanin biosynthesis. Mutant analysis suggests that this gene is also involved in vacuole formati…
Potri.001G113100					7.46927	1.50481e-25	10.6047	6.23864e-42	Other	16.8.1.1	secondary metabolism.flavonoids.anthocyanins.leucocyanidin dioxygenase	'(p51091|ldox_maldo : 554.0) Leucoanthocyanidin dioxygenase (EC 1.14.11.19) (LDOX) (Leucocyanidin oxygenase) (Leucoanthocyanidin hydroxylase) (Anthocyanidin synthase) - Malus domestica (Apple) (Malus sylvestris) & (at4g22880 : 527.0) encodes leucoanthocyanidin dioxygenase, which is involved in proanthocyanin biosynthesis. Mutant analysis suggests that this gene is also involved in vacuole formati…
Potri.004G030700							1.27537	6.6915e-06	Clustr 9	16.8.1.2	secondary metabolism.flavonoids.anthocyanins.anthocyanidin reductase	'(at1g61720 : 448.0) Negative regulator of flavonoid biosynthesis, mutants accumulate flavonoid pigments in their seed coat, putative oxidoreductase. It is thought that a ternary complex composed of TT2, TT8 and TTG1 is necessary for correct expression of BAN in seed endothelium.; BANYULS (BAN); FUNCTIONS IN: oxidoreductase activity, anthocyanidin reductase activity; INVOLVED IN: negative regulat…
Potri.019G118000	3.81772	8.39567e-08	4.51634	5.16015e-11	4.14506	6.98261e-11	2.74772	0.000476663	Clustr 12	16.8.1.21	secondary metabolism.flavonoids.anthocyanins.anthocyanin 5-aromatic acyltransferase	'(at1g03940 : 321.0) HXXXD-type acyl-transferase family protein; FUNCTIONS IN: transferase activity, transferring acyl groups other than amino-acyl groups, transferase activity; INVOLVED IN: biological_process unknown; LOCATED IN: cellular_component unknown; CONTAINS InterPro DOMAIN/s: Transferase (InterPro:IPR003480); BEST Arabidopsis thaliana protein match is: HXXXD-type acyl-transferase family…
Potri.011G101800							-1.29487	2.0714e-06	Clustr 2	16.8.2	secondary metabolism.flavonoids.chalcones	'(at1g53520 : 271.0) Chalcone-flavanone isomerase family protein; FUNCTIONS IN: chalcone isomerase activity, intramolecular lyase activity; INVOLVED IN: cellular amino acid derivative biosynthetic process, flavonoid biosynthetic process; LOCATED IN: chloroplast stroma, chloroplast; EXPRESSED IN: 20 plant structures; EXPRESSED DURING: 13 growth stages; CONTAINS InterPro DOMAIN/s: Chalcone isomeras…
Potri.019G057800					-1.77238	0.000189711			Clustr 9	16.8.2	secondary metabolism.flavonoids.chalcones	'(at5g05270 : 274.0) Chalcone-flavanone isomerase family protein; FUNCTIONS IN: intramolecular lyase activity, chalcone isomerase activity; INVOLVED IN: response to karrikin; LOCATED IN: cellular_component unknown; EXPRESSED IN: 20 plant structures; EXPRESSED DURING: 13 growth stages; CONTAINS InterPro DOMAIN/s: Chalcone isomerase, subgroup (InterPro:IPR003466), Chalcone isomerase, 3-layer sandwi…
Potri.001G051500					7.46927	1.50481e-25	10.6047	6.23864e-42	Clustr 13	16.8.2.1	secondary metabolism.flavonoids.chalcones.naringenin-chalcone synthase	'(p08894|chsa_pethy : 719.0) Chalcone synthase A (EC 2.3.1.74) (Naringenin-chalcone synthase A) - Petunia hybrida (Petunia) & (at5g13930 : 671.0) Encodes chalcone synthase (CHS), a key enzyme involved in the biosynthesis of flavonoids. Required for the accumulation of purple anthocyanins in leaves and stems. Also involved in the regulation of auxin transport and the modulation of root gravitropis…
Potri.003G176900							10.6047	6.23864e-42	Clustr 13	16.8.2.1	secondary metabolism.flavonoids.chalcones.naringenin-chalcone synthase	'(p22928|chsj_pethy : 718.0) Chalcone synthase J (EC 2.3.1.74) (Naringenin-chalcone synthase J) - Petunia hybrida (Petunia) & (at5g13930 : 669.0) Encodes chalcone synthase (CHS), a key enzyme involved in the biosynthesis of flavonoids. Required for the accumulation of purple anthocyanins in leaves and stems. Also involved in the regulation of auxin transport and the modulation of root gravitropis…
Potri.014G145100					7.46927	1.50481e-25	10.6047	6.23864e-42	Other	16.8.2.1	secondary metabolism.flavonoids.chalcones.naringenin-chalcone synthase	'(p51090|chsy_vitvi : 686.0) Chalcone synthase (EC 2.3.1.74) (Naringenin-chalcone synthase) - Vitis vinifera (Grape) & (at5g13930 : 655.0) Encodes chalcone synthase (CHS), a key enzyme involved in the biosynthesis of flavonoids. Required for the accumulation of purple anthocyanins in leaves and stems. Also involved in the regulation of auxin transport and the modulation of root gravitropism.; TRA…
Potri.001G051600					7.46927	1.50481e-25	10.6047	6.23864e-42	Clustr 13	16.8.2.1	secondary metabolism.flavonoids.chalcones.naringenin-chalcone synthase	'(p08894|chsa_pethy : 720.0) Chalcone synthase A (EC 2.3.1.74) (Naringenin-chalcone synthase A) - Petunia hybrida (Petunia) & (at5g13930 : 670.0) Encodes chalcone synthase (CHS), a key enzyme involved in the biosynthesis of flavonoids. Required for the accumulation of purple anthocyanins in leaves and stems. Also involved in the regulation of auxin transport and the modulation of root gravitropis…
Potri.003G176800							10.6047	6.23864e-42	Clustr 9	16.8.2.1	secondary metabolism.flavonoids.chalcones.naringenin-chalcone synthase	'(q9xj58|chs1_citsi : 721.0) Chalcone synthase 1 (EC 2.3.1.74) (Naringenin-chalcone synthase 1) - Citrus sinensis (Sweet orange) & (at5g13930 : 670.0) Encodes chalcone synthase (CHS), a key enzyme involved in the biosynthesis of flavonoids. Required for the accumulation of purple anthocyanins in leaves and stems. Also involved in the regulation of auxin transport and the modulation of root gravit…
Potri.010G213000			-1.70124	8.91392e-05			1.56328	9.19322e-06	Clustr 3	16.8.2.2	secondary metabolism.flavonoids.chalcones.chalcone isomerase	'(p51117|cfi_vitvi : 248.0) Chalcone--flavonone isomerase (EC 5.5.1.6) (Chalcone isomerase) - Vitis vinifera (Grape) & (at3g55120 : 237.0) Catalyzes the conversion of chalcones into flavanones. Required for the accumulation of purple anthocyanins in leaves and stems.; TRANSPARENT TESTA 5 (TT5); FUNCTIONS IN: chalcone isomerase activity; INVOLVED IN: response to UV, response to UV-B, response to k…
Potri.016G014300			2.22239	0.0220277					Clustr 12	16.8.3	secondary metabolism.flavonoids.dihydroflavonols	'(at1g07250 : 358.0) UDP-glucosyl transferase 71C4 (UGT71C4); FUNCTIONS IN: quercetin 3-O-glucosyltransferase activity, quercetin 7-O-glucosyltransferase activity, UDP-glucosyltransferase activity, transferase activity, transferring glycosyl groups; INVOLVED IN: metabolic process; LOCATED IN: cellular_component unknown; EXPRESSED IN: 22 plant structures; EXPRESSED DURING: 13 growth stages; CONTAI…
Potri.005G016600					1.35663	0.0238329			Clustr 7	16.8.3	secondary metabolism.flavonoids.dihydroflavonols	'(loc_os07g07410.2 : 247.0) no description available & (at4g10500 : 229.0) 2-oxoglutarate (2OG) and Fe(II)-dependent oxygenase superfamily protein; FUNCTIONS IN: oxidoreductase activity, acting on paired donors, with incorporation or reduction of molecular oxygen, 2-oxoglutarate as one donor, and incorporation of one atom each of oxygen into both donors, oxidoreductase activity; INVOLVED IN: seco…
Potri.001G451300			8.20065	1.82174e-89	7.46927	1.50481e-25			Other	16.8.3	secondary metabolism.flavonoids.dihydroflavonols	'(at4g10490 : 321.0) 2-oxoglutarate (2OG) and Fe(II)-dependent oxygenase superfamily protein; FUNCTIONS IN: oxidoreductase activity, acting on paired donors, with incorporation or reduction of molecular oxygen, 2-oxoglutarate as one donor, and incorporation of one atom each of oxygen into both donors, oxidoreductase activity; INVOLVED IN: secondary metabolic process; LOCATED IN: cellular_componen…
Potri.011G150100	6.68691	3.34596e-38	8.20065	1.82174e-89	7.46927	1.50481e-25	10.6047	6.23864e-42	Other	16.8.3	secondary metabolism.flavonoids.dihydroflavonols	'(at4g10490 : 486.0) 2-oxoglutarate (2OG) and Fe(II)-dependent oxygenase superfamily protein; FUNCTIONS IN: oxidoreductase activity, acting on paired donors, with incorporation or reduction of molecular oxygen, 2-oxoglutarate as one donor, and incorporation of one atom each of oxygen into both donors, oxidoreductase activity; INVOLVED IN: secondary metabolic process; LOCATED IN: cellular_componen…
Potri.005G013600					1.71637	0.017799			Clustr 7	16.8.3	secondary metabolism.flavonoids.dihydroflavonols	'(loc_os07g07410.2 : 249.0) no description available & (at5g24530 : 229.0) Encodes a putative 2OG-Fe(II) oxygenase that is defense-associated but required for susceptibility to downy mildew.; DOWNY MILDEW RESISTANT 6 (DMR6); FUNCTIONS IN: oxidoreductase activity, acting on paired donors, with incorporation or reduction of molecular oxygen, 2-oxoglutarate as one donor, and incorporation of one ato…
Potri.015G002800			8.20065	1.82174e-89	7.46927	1.50481e-25	10.6047	6.23864e-42	Clustr 13	16.8.3	secondary metabolism.flavonoids.dihydroflavonols	'(at5g24530 : 516.0) Encodes a putative 2OG-Fe(II) oxygenase that is defense-associated but required for susceptibility to downy mildew.; DOWNY MILDEW RESISTANT 6 (DMR6); FUNCTIONS IN: oxidoreductase activity, acting on paired donors, with incorporation or reduction of molecular oxygen, 2-oxoglutarate as one donor, and incorporation of one atom each of oxygen into both donors, oxidoreductase acti…
Potri.003G138200			1.17924	0.00766915					Clustr 12	16.8.3	secondary metabolism.flavonoids.dihydroflavonols	'(at4g01070 : 530.0) the glycosyltransferase (UGT72B1) is involved in metabolizing xenobiotica (chloroaniline and chlorophenole). Comparison between wild type and knock-out mutant demonstrates the central role of this gene for metabolizing chloroaniline but significantly less for chlorophenole. The glucosyltransferase preferred UDP-xylose over UDP-glucose indicating its (additional) functioning a…
Potri.016G014100			1.37716	0.0201645	1.21291	0.0391044			Clustr 12	16.8.3	secondary metabolism.flavonoids.dihydroflavonols	'(at3g21760 : 367.0) Encodes HYR1, a UDP glycosyltransferase (UGT). HYR1 glucosylates hypostatin, an inhibitor of cell expansion in vivo to form a bioactive glucoside.; HYPOSTATIN RESISTANCE 1 (HYR1); FUNCTIONS IN: UDP-glycosyltransferase activity, transferase activity, transferring glycosyl groups; INVOLVED IN: metabolic process; LOCATED IN: cellular_component unknown; EXPRESSED IN: 21 plant str…
Potri.001G451600							2.34057	0.00583024	Clustr 9	16.8.3	secondary metabolism.flavonoids.dihydroflavonols	'(at4g10500 : 391.0) 2-oxoglutarate (2OG) and Fe(II)-dependent oxygenase superfamily protein; FUNCTIONS IN: oxidoreductase activity, acting on paired donors, with incorporation or reduction of molecular oxygen, 2-oxoglutarate as one donor, and incorporation of one atom each of oxygen into both donors, oxidoreductase activity; INVOLVED IN: secondary metabolic process; EXPRESSED IN: 12 plant struct…
Potri.012G006300	2.15563	0.00356663	2.81588	1.5424e-07					Clustr 12	16.8.3	secondary metabolism.flavonoids.dihydroflavonols	'(at5g24530 : 501.0) Encodes a putative 2OG-Fe(II) oxygenase that is defense-associated but required for susceptibility to downy mildew.; DOWNY MILDEW RESISTANT 6 (DMR6); FUNCTIONS IN: oxidoreductase activity, acting on paired donors, with incorporation or reduction of molecular oxygen, 2-oxoglutarate as one donor, and incorporation of one atom each of oxygen into both donors, oxidoreductase acti…
Potri.017G048900					5.72096	2.79875e-26			Clustr 8	16.8.3	secondary metabolism.flavonoids.dihydroflavonols	'(loc_os08g37456.2 : 311.0) no description available & (at2g36690 : 245.0) 2-oxoglutarate (2OG) and Fe(II)-dependent oxygenase superfamily protein; FUNCTIONS IN: oxidoreductase activity, acting on paired donors, with incorporation or reduction of molecular oxygen, 2-oxoglutarate as one donor, and incorporation of one atom each of oxygen into both donors, oxidoreductase activity; INVOLVED IN: bios…
Potri.016G014500	2.25558	3.74345e-05			2.88824	3.58994e-05	2.03136	9.06973e-09	Clustr 9	16.8.3	secondary metabolism.flavonoids.dihydroflavonols	'(at1g07250 : 380.0) UDP-glucosyl transferase 71C4 (UGT71C4); FUNCTIONS IN: quercetin 3-O-glucosyltransferase activity, quercetin 7-O-glucosyltransferase activity, UDP-glucosyltransferase activity, transferase activity, transferring glycosyl groups; INVOLVED IN: metabolic process; LOCATED IN: cellular_component unknown; EXPRESSED IN: 22 plant structures; EXPRESSED DURING: 13 growth stages; CONTAI…
Potri.014G096000							-2.73664	1.0129e-13	Clustr 9	16.8.3	secondary metabolism.flavonoids.dihydroflavonols	'(at4g01070 : 533.0) the glycosyltransferase (UGT72B1) is involved in metabolizing xenobiotica (chloroaniline and chlorophenole). Comparison between wild type and knock-out mutant demonstrates the central role of this gene for metabolizing chloroaniline but significantly less for chlorophenole. The glucosyltransferase preferred UDP-xylose over UDP-glucose indicating its (additional) functioning a…
[truncated: 4,958 more rows]

## Sheet: Table S2
Table S2 Accession numbers of the genes from the gene regulatory network in this study.
Gene Name	P. tremula × P. alba ID	Closest P. trichocarpa ID	Closest A. thaliana ID
PcMYB116	Potri.012G055600	Potri.012G055600	AT1G25340
[truncated: 37 more rows]

## Sheet: Table S3
Table S3 Primer sequences used in this study.
[truncated: 90 more rows]
